# Supplementary material for: 4-Phenyl-9,12,15-trioxa-1,5,6,18-tetra­azatetra­cyclo­[16.6.1.02,6.019,24]penta­conta-2,4,19,21,23-pentaen-25-one
Source: Acta Crystallogr Sect E Struct Rep Online. 2009 Sep 19;65(Pt 10):o2493. doi: 10.1107/S1600536809037131 (PMC2970475; doi:10.1107/S1600536809037131)
Supplement: Supplementary file 1 [file e-65-o2493-sup1.cif]

##############################################################################
###                                                                        ###
###        Electronic paper (Acta Crystallographica Section E)             ###
###                                                                        ###
##############################################################################
#                                                                            #
# This CIF contains the data in a paper accepted for publication in Acta     #
# Crystallographica Section E. It conforms to the requirements of Notes      #
# for Authors for Section E, and has been peer reviewed under the auspices   #
# of the IUCr Commission on Journals.                                        #
#                                                                            #
# Full details of the Crystallographic Information File format               #
# are given in the paper "The Crystallographic Information File (CIF):       #
# a New Standard Archive File for Crystallography" by S. R. Hall, F. H.      #
# Allen and I. D. Brown [Acta Cryst. (1991), A47, 655-685].                  #
#                                                                            #
# The current version of the core CIF dictionary is obtainable from          #
# ftp://ftp.iucr.org/pub/cif_core.dic. The current version number is 2.4.    #
#                                                                            #
# Software is freely available for graphical display of the structure(s) in  #
# this CIF.  For information consult the CIF home page http://www.iucr.org/  #
# cif/home.html                                                              #
#                                                                            #
# This file may be used for bona fide research purposes within the           #
# scientific community so long as proper attribution is given to the journal # 
# article from which it was obtained.                                        #
#                                                                            #
##############################################################################
                                             
data_global
_audit_creation_method     SHELXL-97
_journal_date_recd_electronic     2009-09-14
_journal_date_accepted     2009-09-14
_journal_name_full     'Acta Crystallographica, Section E'
_journal_year     2009
_journal_volume     65
_journal_issue     10
_journal_page_first     o2493
_journal_page_last     o2493
_journal_paper_category     QO
_journal_coeditor_code     TK2541
_publ_contact_author
;
     Dr Seik Weng Ng
     Department of Chemistry
     University of Malaya
     50603 Kuala Lumpur
     Malaysia
;
_publ_contact_author_email     seikweng@um.edu.my
_publ_contact_author_fax     '03 7967 4193'
_publ_contact_author_phone     '03 7967 6778'
_publ_section_title
;\
4-Phenyl-9,12,15-trioxa-1,5,6,18-tetraazatetracyclo[16.6.1.0^2,6^.0^19,24^]\
pentaconta-2,4,19,21,23-pentaen-25-one
;
loop_
    _publ_author_name
    _publ_author_address
    'Ghomsi, Joseph Nathan'
;
Laboratoire de Chimie Organique H\'et\'erocyclique
P\^ole de Comp\'etences Pharmacochimie
Universit\'e Mohammed V-Agdal
BP 1014 Avenue Ibn Batout
Rabat
Morocco
;
    'Ahabchane, Noureddine Hamou'
;
Laboratoire de Chimie Organique H\'et\'erocyclique
P\^ole de Comp\'etences Pharmacochimie
Universit\'e Mohammed V-Agdal
BP 1014 Avenue Ibn Batout
Rabat
Morocco
;
    'Bouhfid, Rachid'
;
Institute of Nanomaterials and Nanotechnology
Avenue de l'Arm\'ee Royale
Madinat El Irfane
10100 Rabat
Morocco
;
    'Essassi, El Mokhtar'
;
Laboratoire de Chimie Organique H\'et\'erocyclique
P\^ole de Comp\'etences Pharmacochimie
Universit\'e Mohammed V-Agdal
BP 1014 Avenue Ibn Batout
Rabat
Morocco
;
    'Ng, Seik Weng'
;
Department of Chemistry
University of Malaya
50603 Kuala Lumpur
Malaysia
;
_publ_section_synopsis     .
data_I
_audit_creation_method     SHELXL97
_chemical_name_systematic
;
4-Phenyl-9,12,15-trioxa-1,5,6,18-
tetraazatetracyclo[16.6.1.0^2,6^.0^19,24^]pentaconta-2,4,19,21,23-
pentaen-25-one
;
_chemical_name_common     ?
_chemical_formula_moiety     'C24 H26 N4 O4'
_chemical_formula_sum     'C24 H26 N4 O4'
_chemical_formula_iupac     'C24 H26 N4 O4'
_chemical_formula_weight     434.49
_chemical_melting_point     ?
_symmetry_cell_setting     monoclinic
_symmetry_space_group_name_H-M     'P 21/c'
_symmetry_space_group_name_Hall     '-P 2ybc'
loop_
    _symmetry_equiv_pos_as_xyz
    'x, y, z'
    '-x, y+1/2, -z+1/2'
    '-x, -y, -z'
    'x, -y-1/2, z-1/2'
_cell_length_a     13.3480(10)
_cell_length_b     15.7850(10)
_cell_length_c     11.0070(10)
_cell_angle_alpha     90
_cell_angle_beta     102.6810(10)
_cell_angle_gamma     90
_cell_volume     2262.6(3)
_cell_formula_units_Z     4
_cell_measurement_reflns_used     4728
_cell_measurement_theta_min     1.3
_cell_measurement_theta_max     26.4
_cell_measurement_temperature     293(2)
_exptl_crystal_description     Prism
_exptl_crystal_colour     Colorless
_exptl_crystal_size_max     0.30
_exptl_crystal_size_mid     0.30
_exptl_crystal_size_min     0.20
_exptl_crystal_density_diffrn     1.276
_exptl_crystal_density_meas     ?
_exptl_crystal_density_method     'not measured'
_exptl_crystal_F_000     920
_exptl_absorpt_coefficient_mu     0.089
_exptl_absorpt_correction_type     None
_exptl_absorpt_process_details     ?
_exptl_absorpt_correction_T_min     ?
_exptl_absorpt_correction_T_max     ?
_diffrn_ambient_temperature     293(2)
_diffrn_radiation_type     MoK\a
_diffrn_radiation_wavelength     0.71073
_diffrn_radiation_source     'fine-focus sealed tube'
_diffrn_radiation_monochromator     graphite
_diffrn_measurement_device_type     'Nonius KappaCCD diffractometer'
_diffrn_measurement_method     '\f scans'
_diffrn_detector_area_resol_mean     ?
_diffrn_reflns_number     4728
_diffrn_reflns_av_R_equivalents     0.038
_diffrn_reflns_av_sigmaI/netI     0.024
_diffrn_reflns_theta_min     1.56
_diffrn_reflns_theta_max     26.35
_diffrn_reflns_theta_full     26.4
_diffrn_measured_fraction_theta_max     0.988
_diffrn_measured_fraction_theta_full     0.988
_diffrn_reflns_limit_h_min     -16
_diffrn_reflns_limit_h_max     16
_diffrn_reflns_limit_k_min     0
_diffrn_reflns_limit_k_max     19
_diffrn_reflns_limit_l_min     0
_diffrn_reflns_limit_l_max     13
_diffrn_standards_number     0
_diffrn_standards_interval_count     0
_diffrn_standards_interval_time     0
_diffrn_standards_decay_%     0
_reflns_number_total     4559
_reflns_number_gt     3705
_reflns_threshold_expression     I>2\s(I)
_refine_ls_structure_factor_coef     Fsqd
_refine_ls_matrix_type     full
_refine_ls_R_factor_all     0.074
_refine_ls_R_factor_gt     0.055
_refine_ls_wR_factor_gt     0.149
_refine_ls_wR_factor_ref     0.176
_refine_ls_goodness_of_fit_ref     1.16
_refine_ls_restrained_S_all     1.16
_refine_ls_number_reflns     4559
_refine_ls_number_parameters     289
_refine_ls_number_restraints     0
_refine_ls_hydrogen_treatment     constr
_refine_ls_weighting_scheme     calc
_refine_ls_weighting_details
         'calc w=1/[\s^2^(Fo^2^)+(0.0966P)^2^+0.3451P] where P=(Fo^2^+2Fc^2^)/3'
_atom_sites_solution_hydrogens     geom
_atom_sites_solution_primary     direct
_atom_sites_solution_secondary     difmap
_refine_ls_shift/su_max     ?
_refine_ls_shift/su_max_lt     0.001
_refine_ls_shift/su_mean     0.000
_refine_diff_density_max     0.34
_refine_diff_density_min     -0.30
_refine_ls_extinction_method     none
_refine_ls_extinction_coef     ?
loop_
    _atom_type_symbol
    _atom_type_description
    _atom_type_scat_dispersion_real
    _atom_type_scat_dispersion_imag
    _atom_type_scat_source
    'C' 'C' 0.0033 0.0016
                         'International Tables Vol C Tables 4.2.6.8 and 6.1.1.4'
    'H' 'H' 0.0000 0.0000
                         'International Tables Vol C Tables 4.2.6.8 and 6.1.1.4'
    'N' 'N' 0.0061 0.0033
                         'International Tables Vol C Tables 4.2.6.8 and 6.1.1.4'
    'O' 'O' 0.0106 0.0060
                         'International Tables Vol C Tables 4.2.6.8 and 6.1.1.4'
_computing_data_collection     'KappaCCD Server Software (Nonius, 1998)'
_computing_cell_refinement     'KappaCCD Server Software (Nonius, 1998)'
_computing_data_reduction     'DENZO and SCALEPACK (Otwinowski & Minor, 1997)'
_computing_structure_solution     'SHELXS97 (Sheldrick, 2008)'
_computing_structure_refinement     'SHELXL97 (Sheldrick, 2008)'
_computing_molecular_graphics     'X-SEED (Barbour, 2001)'
_computing_publication_material     'publCIF (Westrip, 2009)'
loop_
    _atom_site_type_symbol
    _atom_site_label
    _atom_site_fract_x
    _atom_site_fract_y
    _atom_site_fract_z
    _atom_site_U_iso_or_equiv
    _atom_site_adp_type
    _atom_site_calc_flag
    _atom_site_refinement_flags
    _atom_site_occupancy
    _atom_site_disorder_assembly
    _atom_site_disorder_group
    O O1 0.87698(11) 0.57891(11) 0.53630(16) 0.0794(5) Uani d . 1 . .
    O O2 0.74157(12) 0.43571(10) 0.44390(16) 0.0745(4) Uani d . 1 . .
    O O3 0.53984(12) 0.47052(9) 0.31375(15) 0.0699(4) Uani d . 1 . .
    O O4 0.54645(11) 0.71208(10) 0.41785(13) 0.0682(4) Uani d . 1 . .
    N N1 0.70082(11) 0.67744(10) 0.36647(14) 0.0524(4) Uani d . 1 . .
    N N2 0.55695(10) 0.65098(9) 0.22803(13) 0.0449(3) Uani d . 1 . .
    N N3 0.38396(11) 0.60439(10) 0.22449(13) 0.0499(4) Uani d . 1 . .
    N N4 0.28762(10) 0.61095(10) 0.15421(14) 0.0520(4) Uani d . 1 . .
    C C1 0.76670(16) 0.69810(14) 0.4862(2) 0.0661(5) Uani d . 1 . .
    H H1A 0.7322 0.7392 0.5282 0.079 Uiso calc R 1 . .
    H H1B 0.8293 0.7240 0.4728 0.079 Uiso calc R 1 . .
    C C2 0.79396(16) 0.62171(18) 0.5685(2) 0.0753(6) Uani d . 1 . .
    H H2A 0.8125 0.6392 0.6550 0.090 Uiso calc R 1 . .
    H H2B 0.7352 0.5841 0.5583 0.090 Uiso calc R 1 . .
    C C3 0.88970(18) 0.4930(2) 0.5761(3) 0.0900(8) Uani d . 1 . .
    H H3A 0.8534 0.4834 0.6422 0.108 Uiso calc R 1 . .
    H H3B 0.9620 0.4816 0.6091 0.108 Uiso calc R 1 . .
    C C4 0.84994(19) 0.43449(18) 0.4718(3) 0.0905(9) Uani d . 1 . .
    H H4A 0.8749 0.4516 0.3991 0.109 Uiso calc R 1 . .
    H H4B 0.8743 0.3775 0.4943 0.109 Uiso calc R 1 . .
    C C5 0.6978(2) 0.39909(15) 0.3267(2) 0.0809(7) Uani d . 1 . .
    H H5A 0.7286 0.3441 0.3198 0.097 Uiso calc R 1 . .
    H H5B 0.7112 0.4350 0.2605 0.097 Uiso calc R 1 . .
    C C6 0.5855(2) 0.38942(13) 0.3138(2) 0.0767(6) Uani d . 1 . .
    H H6A 0.5561 0.3602 0.2367 0.092 Uiso calc R 1 . .
    H H6B 0.5720 0.3560 0.3824 0.092 Uiso calc R 1 . .
    C C7 0.43698(16) 0.46653(14) 0.32369(19) 0.0647(5) Uani d . 1 . .
    H H7A 0.4311 0.4322 0.3949 0.078 Uiso calc R 1 . .
    H H7B 0.3954 0.4409 0.2494 0.078 Uiso calc R 1 . .
    C C8 0.40064(15) 0.55449(14) 0.33892(17) 0.0605(5) Uani d . 1 . .
    H H8A 0.3369 0.5517 0.3673 0.073 Uiso calc R 1 . .
    H H8B 0.4509 0.5831 0.4027 0.073 Uiso calc R 1 . .
    C C9 0.59594(13) 0.68361(11) 0.34668(17) 0.0499(4) Uani d . 1 . .
    C C10 0.72822(13) 0.64095(10) 0.26302(17) 0.0471(4) Uani d . 1 . .
    C C11 0.82330(14) 0.62168(12) 0.2396(2) 0.0590(5) Uani d . 1 . .
    H H11 0.8837 0.6329 0.2978 0.071 Uiso calc R 1 . .
    C C12 0.82438(17) 0.58505(14) 0.1261(2) 0.0685(6) Uani d . 1 . .
    H H12 0.8871 0.5717 0.1074 0.082 Uiso calc R 1 . .
    C C13 0.73509(17) 0.56767(14) 0.0395(2) 0.0652(5) Uani d . 1 . .
    H H13 0.7389 0.5424 -0.0356 0.078 Uiso calc R 1 . .
    C C14 0.63960(15) 0.58741(12) 0.06293(17) 0.0547(4) Uani d . 1 . .
    H H14 0.5792 0.5761 0.0047 0.066 Uiso calc R 1 . .
    C C15 0.63804(12) 0.62421(10) 0.17555(16) 0.0441(4) Uani d . 1 . .
    C C16 0.45233(12) 0.64657(10) 0.17250(15) 0.0438(4) Uani d . 1 . .
    C C17 0.39923(13) 0.68079(10) 0.06243(16) 0.0461(4) Uani d . 1 . .
    H H17 0.4253 0.7126 0.0053 0.055 Uiso calc R 1 . .
    C C18 0.29661(13) 0.65690(10) 0.05540(15) 0.0460(4) Uani d . 1 . .
    C C19 0.20534(13) 0.67861(11) -0.04115(16) 0.0508(4) Uani d . 1 . .
    C C20 0.20897(16) 0.74172(13) -0.12711(18) 0.0602(5) Uani d . 1 . .
    H H20 0.2698 0.7715 -0.1231 0.072 Uiso calc R 1 . .
    C C21 0.12347(19) 0.76134(16) -0.2191(2) 0.0749(6) Uani d . 1 . .
    H H21 0.1273 0.8037 -0.2766 0.090 Uiso calc R 1 . .
    C C22 0.0333(2) 0.71854(18) -0.2258(2) 0.0863(8) Uani d . 1 . .
    H H22 -0.0239 0.7314 -0.2882 0.104 Uiso calc R 1 . .
    C C23 0.02757(19) 0.65628(19) -0.1396(3) 0.0910(8) Uani d . 1 . .
    H H23 -0.0339 0.6277 -0.1434 0.109 Uiso calc R 1 . .
    C C24 0.11280(16) 0.63617(15) -0.0476(2) 0.0723(6) Uani d . 1 . .
    H H24 0.1083 0.5942 0.0102 0.087 Uiso calc R 1 . .
loop_
    _atom_site_aniso_label
    _atom_site_aniso_U_11
    _atom_site_aniso_U_22
    _atom_site_aniso_U_33
    _atom_site_aniso_U_12
    _atom_site_aniso_U_13
    _atom_site_aniso_U_23
    O1 0.0499(8) 0.0938(11) 0.0948(11) -0.0035(7) 0.0166(7) 0.0240(9)
    O2 0.0620(9) 0.0817(10) 0.0879(11) 0.0055(7) 0.0339(8) 0.0023(8)
    O3 0.0719(10) 0.0537(8) 0.0884(11) 0.0005(6) 0.0270(8) 0.0132(7)
    O4 0.0574(8) 0.0837(10) 0.0644(8) 0.0036(7) 0.0153(6) -0.0271(7)
    N1 0.0391(8) 0.0581(9) 0.0564(9) -0.0015(6) 0.0025(6) -0.0121(7)
    N2 0.0364(7) 0.0515(8) 0.0457(7) -0.0022(5) 0.0066(5) -0.0064(6)
    N3 0.0381(7) 0.0627(9) 0.0476(8) -0.0022(6) 0.0067(6) 0.0078(6)
    N4 0.0375(7) 0.0633(9) 0.0525(8) -0.0039(6) 0.0037(6) 0.0032(7)
    C1 0.0534(11) 0.0746(13) 0.0643(12) -0.0117(9) -0.0002(9) -0.0193(10)
    C2 0.0507(11) 0.1098(18) 0.0612(12) -0.0070(11) 0.0032(9) 0.0040(12)
    C3 0.0520(12) 0.110(2) 0.106(2) 0.0051(13) 0.0119(12) 0.0449(17)
    C4 0.0650(14) 0.0863(17) 0.133(2) 0.0198(12) 0.0494(15) 0.0357(17)
    C5 0.105(2) 0.0658(13) 0.0814(16) 0.0234(12) 0.0423(14) 0.0053(12)
    C6 0.1036(19) 0.0526(11) 0.0731(14) 0.0036(11) 0.0177(13) -0.0005(10)
    C7 0.0582(12) 0.0722(13) 0.0589(11) -0.0143(9) 0.0027(9) 0.0201(10)
    C8 0.0509(10) 0.0840(14) 0.0463(9) -0.0043(9) 0.0101(8) 0.0145(9)
    C9 0.0461(9) 0.0509(9) 0.0516(9) 0.0000(7) 0.0082(7) -0.0095(8)
    C10 0.0423(9) 0.0435(8) 0.0556(10) -0.0006(6) 0.0107(7) 0.0002(7)
    C11 0.0424(9) 0.0630(11) 0.0724(12) 0.0028(8) 0.0143(8) 0.0057(9)
    C12 0.0590(12) 0.0738(13) 0.0806(14) 0.0150(10) 0.0328(11) 0.0071(11)
    C13 0.0731(13) 0.0671(12) 0.0615(11) 0.0087(10) 0.0280(10) -0.0040(10)
    C14 0.0588(11) 0.0551(10) 0.0507(9) -0.0019(8) 0.0133(8) -0.0033(8)
    C15 0.0431(9) 0.0399(8) 0.0509(9) -0.0011(6) 0.0140(7) -0.0008(7)
    C16 0.0385(8) 0.0468(8) 0.0457(8) -0.0022(6) 0.0083(6) -0.0028(7)
    C17 0.0469(9) 0.0439(8) 0.0473(9) -0.0019(7) 0.0099(7) 0.0013(7)
    C18 0.0443(9) 0.0443(8) 0.0469(9) -0.0001(6) 0.0046(7) -0.0029(7)
    C19 0.0495(10) 0.0497(9) 0.0496(9) 0.0060(7) 0.0030(7) -0.0080(8)
    C20 0.0595(11) 0.0609(11) 0.0555(10) 0.0093(9) 0.0029(8) 0.0008(9)
    C21 0.0790(15) 0.0770(14) 0.0611(12) 0.0232(12) -0.0009(10) 0.0070(10)
    C22 0.0712(15) 0.0955(17) 0.0761(15) 0.0222(13) -0.0190(12) -0.0039(13)
    C23 0.0541(13) 0.1033(19) 0.0994(19) -0.0065(12) -0.0181(12) 0.0013(16)
    C24 0.0528(11) 0.0753(14) 0.0789(14) -0.0048(10) -0.0071(10) 0.0058(11)
loop_
    _geom_bond_atom_site_label_1
    _geom_bond_atom_site_label_2
    _geom_bond_site_symmetry_2
    _geom_bond_distance
    _geom_bond_publ_flag
    O1 C2 . 1.408(3) ?
    O1 C3 . 1.424(3) ?
    O2 C4 . 1.411(3) ?
    O2 C5 . 1.418(3) ?
    O3 C7 . 1.402(2) ?
    O3 C6 . 1.418(3) ?
    O4 C9 . 1.216(2) ?
    N1 C9 . 1.372(2) ?
    N1 C10 . 1.395(2) ?
    N1 C1 . 1.452(2) ?
    N2 C9 . 1.394(2) ?
    N2 C16 . 1.398(2) ?
    N2 C15 . 1.399(2) ?
    N3 N4 . 1.3513(19) ?
    N3 C16 . 1.354(2) ?
    N3 C8 . 1.460(2) ?
    N4 C18 . 1.334(2) ?
    C1 C2 . 1.504(3) ?
    C1 H1A . 0.9700 ?
    C1 H1B . 0.9700 ?
    C2 H2A . 0.9700 ?
    C2 H2B . 0.9700 ?
    C3 C4 . 1.478(4) ?
    C3 H3A . 0.9700 ?
    C3 H3B . 0.9700 ?
    C4 H4A . 0.9700 ?
    C4 H4B . 0.9700 ?
    C5 C6 . 1.482(4) ?
    C5 H5A . 0.9700 ?
    C5 H5B . 0.9700 ?
    C6 H6A . 0.9700 ?
    C6 H6B . 0.9700 ?
    C7 C8 . 1.492(3) ?
    C7 H7A . 0.9700 ?
    C7 H7B . 0.9700 ?
    C8 H8A . 0.9700 ?
    C8 H8B . 0.9700 ?
    C10 C11 . 1.383(2) ?
    C10 C15 . 1.392(2) ?
    C11 C12 . 1.380(3) ?
    C11 H11 . 0.9300 ?
    C12 C13 . 1.380(3) ?
    C12 H12 . 0.9300 ?
    C13 C14 . 1.390(3) ?
    C13 H13 . 0.9300 ?
    C14 C15 . 1.373(3) ?
    C14 H14 . 0.9300 ?
    C16 C17 . 1.373(2) ?
    C17 C18 . 1.406(2) ?
    C17 H17 . 0.9300 ?
    C18 C19 . 1.471(2) ?
    C19 C20 . 1.382(3) ?
    C19 C24 . 1.393(3) ?
    C20 C21 . 1.385(3) ?
    C20 H20 . 0.9300 ?
    C21 C22 . 1.368(4) ?
    C21 H21 . 0.9300 ?
    C22 C23 . 1.380(4) ?
    C22 H22 . 0.9300 ?
    C23 C24 . 1.384(3) ?
    C23 H23 . 0.9300 ?
    C24 H24 . 0.9300 ?
loop_
    _geom_angle_atom_site_label_1
    _geom_angle_atom_site_label_2
    _geom_angle_atom_site_label_3
    _geom_angle_site_symmetry_1
    _geom_angle_site_symmetry_3
    _geom_angle
    _geom_angle_publ_flag
    C2 O1 C3 . . 115.28(18) ?
    C4 O2 C5 . . 113.0(2) ?
    C7 O3 C6 . . 112.79(17) ?
    C9 N1 C10 . . 109.93(14) ?
    C9 N1 C1 . . 121.44(16) ?
    C10 N1 C1 . . 128.23(16) ?
    C9 N2 C16 . . 124.04(14) ?
    C9 N2 C15 . . 109.56(13) ?
    C16 N2 C15 . . 126.40(14) ?
    N4 N3 C16 . . 111.43(13) ?
    N4 N3 C8 . . 118.73(14) ?
    C16 N3 C8 . . 129.83(15) ?
    C18 N4 N3 . . 105.29(13) ?
    N1 C1 C2 . . 112.63(18) ?
    N1 C1 H1A . . 109.1 ?
    C2 C1 H1A . . 109.1 ?
    N1 C1 H1B . . 109.1 ?
    C2 C1 H1B . . 109.1 ?
    H1A C1 H1B . . 107.8 ?
    O1 C2 C1 . . 109.45(19) ?
    O1 C2 H2A . . 109.8 ?
    C1 C2 H2A . . 109.8 ?
    O1 C2 H2B . . 109.8 ?
    C1 C2 H2B . . 109.8 ?
    H2A C2 H2B . . 108.2 ?
    O1 C3 C4 . . 110.9(2) ?
    O1 C3 H3A . . 109.4 ?
    C4 C3 H3A . . 109.4 ?
    O1 C3 H3B . . 109.4 ?
    C4 C3 H3B . . 109.5 ?
    H3A C3 H3B . . 108.0 ?
    O2 C4 C3 . . 109.7(2) ?
    O2 C4 H4A . . 109.7 ?
    C3 C4 H4A . . 109.7 ?
    O2 C4 H4B . . 109.7 ?
    C3 C4 H4B . . 109.7 ?
    H4A C4 H4B . . 108.2 ?
    O2 C5 C6 . . 109.61(18) ?
    O2 C5 H5A . . 109.7 ?
    C6 C5 H5A . . 109.7 ?
    O2 C5 H5B . . 109.7 ?
    C6 C5 H5B . . 109.7 ?
    H5A C5 H5B . . 108.2 ?
    O3 C6 C5 . . 109.42(19) ?
    O3 C6 H6A . . 109.8 ?
    C5 C6 H6A . . 109.8 ?
    O3 C6 H6B . . 109.8 ?
    C5 C6 H6B . . 109.8 ?
    H6A C6 H6B . . 108.2 ?
    O3 C7 C8 . . 108.36(16) ?
    O3 C7 H7A . . 110.0 ?
    C8 C7 H7A . . 110.0 ?
    O3 C7 H7B . . 110.0 ?
    C8 C7 H7B . . 110.0 ?
    H7A C7 H7B . . 108.4 ?
    N3 C8 C7 . . 113.37(17) ?
    N3 C8 H8A . . 108.9 ?
    C7 C8 H8A . . 108.9 ?
    N3 C8 H8B . . 108.9 ?
    C7 C8 H8B . . 108.9 ?
    H8A C8 H8B . . 107.7 ?
    O4 C9 N1 . . 127.12(17) ?
    O4 C9 N2 . . 126.59(16) ?
    N1 C9 N2 . . 106.29(14) ?
    C11 C10 C15 . . 121.28(17) ?
    C11 C10 N1 . . 131.19(17) ?
    C15 C10 N1 . . 107.53(14) ?
    C12 C11 C10 . . 116.95(19) ?
    C12 C11 H11 . . 121.5 ?
    C10 C11 H11 . . 121.5 ?
    C11 C12 C13 . . 121.98(18) ?
    C11 C12 H12 . . 119.0 ?
    C13 C12 H12 . . 119.0 ?
    C12 C13 C14 . . 121.01(19) ?
    C12 C13 H13 . . 119.5 ?
    C14 C13 H13 . . 119.5 ?
    C15 C14 C13 . . 117.28(18) ?
    C15 C14 H14 . . 121.4 ?
    C13 C14 H14 . . 121.4 ?
    C14 C15 C10 . . 121.50(16) ?
    C14 C15 N2 . . 131.82(16) ?
    C10 C15 N2 . . 106.68(14) ?
    N3 C16 C17 . . 107.53(14) ?
    N3 C16 N2 . . 122.76(15) ?
    C17 C16 N2 . . 129.72(15) ?
    C16 C17 C18 . . 104.54(15) ?
    C16 C17 H17 . . 127.7 ?
    C18 C17 H17 . . 127.7 ?
    N4 C18 C17 . . 111.20(15) ?
    N4 C18 C19 . . 120.47(16) ?
    C17 C18 C19 . . 128.30(17) ?
    C20 C19 C24 . . 118.42(18) ?
    C20 C19 C18 . . 120.97(17) ?
    C24 C19 C18 . . 120.61(18) ?
    C19 C20 C21 . . 121.0(2) ?
    C19 C20 H20 . . 119.5 ?
    C21 C20 H20 . . 119.5 ?
    C22 C21 C20 . . 120.2(2) ?
    C22 C21 H21 . . 119.9 ?
    C20 C21 H21 . . 119.9 ?
    C21 C22 C23 . . 119.7(2) ?
    C21 C22 H22 . . 120.1 ?
    C23 C22 H22 . . 120.1 ?
    C22 C23 C24 . . 120.4(2) ?
    C22 C23 H23 . . 119.8 ?
    C24 C23 H23 . . 119.8 ?
    C23 C24 C19 . . 120.3(2) ?
    C23 C24 H24 . . 119.9 ?
    C19 C24 H24 . . 119.9 ?
loop_
    _geom_torsion_atom_site_label_1
    _geom_torsion_atom_site_label_2
    _geom_torsion_atom_site_label_3
    _geom_torsion_atom_site_label_4
    _geom_torsion_site_symmetry_1
    _geom_torsion_site_symmetry_2
    _geom_torsion_site_symmetry_3
    _geom_torsion_site_symmetry_4
    _geom_torsion
    _geom_torsion_publ_flag
    C16 N3 N4 C18 . . . . 1.09(19) ?
    C8 N3 N4 C18 . . . . -177.89(16) ?
    C9 N1 C1 C2 . . . . 94.0(2) ?
    C10 N1 C1 C2 . . . . -78.1(3) ?
    C3 O1 C2 C1 . . . . -160.4(2) ?
    N1 C1 C2 O1 . . . . 82.7(2) ?
    C2 O1 C3 C4 . . . . 101.9(2) ?
    C5 O2 C4 C3 . . . . 164.8(2) ?
    O1 C3 C4 O2 . . . . -73.7(2) ?
    C4 O2 C5 C6 . . . . 170.39(18) ?
    C7 O3 C6 C5 . . . . -169.59(19) ?
    O2 C5 C6 O3 . . . . 64.1(2) ?
    C6 O3 C7 C8 . . . . 172.95(17) ?
    N4 N3 C8 C7 . . . . 97.73(19) ?
    C16 N3 C8 C7 . . . . -81.0(2) ?
    O3 C7 C8 N3 . . . . 73.3(2) ?
    C10 N1 C9 O4 . . . . 179.75(19) ?
    C1 N1 C9 O4 . . . . 6.3(3) ?
    C10 N1 C9 N2 . . . . -0.49(19) ?
    C1 N1 C9 N2 . . . . -173.91(16) ?
    C16 N2 C9 O4 . . . . 0.2(3) ?
    C15 N2 C9 O4 . . . . -179.79(19) ?
    C16 N2 C9 N1 . . . . -179.53(15) ?
    C15 N2 C9 N1 . . . . 0.45(19) ?
    C9 N1 C10 C11 . . . . -179.68(18) ?
    C1 N1 C10 C11 . . . . -6.8(3) ?
    C9 N1 C10 C15 . . . . 0.4(2) ?
    C1 N1 C10 C15 . . . . 173.20(18) ?
    C15 C10 C11 C12 . . . . -0.2(3) ?
    N1 C10 C11 C12 . . . . 179.87(19) ?
    C10 C11 C12 C13 . . . . -0.4(3) ?
    C11 C12 C13 C14 . . . . 0.7(3) ?
    C12 C13 C14 C15 . . . . -0.4(3) ?
    C13 C14 C15 C10 . . . . -0.2(3) ?
    C13 C14 C15 N2 . . . . -179.54(18) ?
    C11 C10 C15 C14 . . . . 0.5(3) ?
    N1 C10 C15 C14 . . . . -179.58(16) ?
    C11 C10 C15 N2 . . . . 179.97(16) ?
    N1 C10 C15 N2 . . . . -0.06(18) ?
    C9 N2 C15 C14 . . . . 179.20(18) ?
    C16 N2 C15 C14 . . . . -0.8(3) ?
    C9 N2 C15 C10 . . . . -0.24(18) ?
    C16 N2 C15 C10 . . . . 179.74(15) ?
    N4 N3 C16 C17 . . . . -1.25(19) ?
    C8 N3 C16 C17 . . . . 177.59(18) ?
    N4 N3 C16 N2 . . . . 178.75(15) ?
    C8 N3 C16 N2 . . . . -2.4(3) ?
    C9 N2 C16 N3 . . . . -58.0(2) ?
    C15 N2 C16 N3 . . . . 122.04(19) ?
    C9 N2 C16 C17 . . . . 122.0(2) ?
    C15 N2 C16 C17 . . . . -58.0(3) ?
    N3 C16 C17 C18 . . . . 0.86(18) ?
    N2 C16 C17 C18 . . . . -179.14(16) ?
    N3 N4 C18 C17 . . . . -0.51(19) ?
    N3 N4 C18 C19 . . . . -178.65(15) ?
    C16 C17 C18 N4 . . . . -0.21(19) ?
    C16 C17 C18 C19 . . . . 177.74(16) ?
    N4 C18 C19 C20 . . . . 164.40(17) ?
    C17 C18 C19 C20 . . . . -13.4(3) ?
    N4 C18 C19 C24 . . . . -15.2(3) ?
    C17 C18 C19 C24 . . . . 166.97(19) ?
    C24 C19 C20 C21 . . . . -1.3(3) ?
    C18 C19 C20 C21 . . . . 179.05(18) ?
    C19 C20 C21 C22 . . . . 0.4(3) ?
    C20 C21 C22 C23 . . . . 0.7(4) ?
    C21 C22 C23 C24 . . . . -0.9(4) ?
    C22 C23 C24 C19 . . . . 0.0(4) ?
    C20 C19 C24 C23 . . . . 1.1(3) ?
    C18 C19 C24 C23 . . . . -179.2(2) ?
