# Supplementary material for: 4-Phenyl-9,12,15-trioxa-1,5,6,18-tetra­azatetra­cyclo­[16.6.1.02,6.019,24]penta­conta-2,4,19,21,23-pentaen-25-one
Source: Acta Crystallogr Sect E Struct Rep Online. 2009 Sep 19;65(Pt 10):o2493. doi: 10.1107/S1600536809037131 (PMC2970475; doi:10.1107/S1600536809037131)
Supplement: Supplementary file 2 [file e-65-o2493-Isup2.hkl]

# 
# h,k,l, Fc-squared, Fo-squared, sigma(Fo-squared) and status flag 
# 
data_I
_shelx_title '  P21/c' 
_shelx_refln_list_code          4 
_shelx_F_calc_maximum      112.10 
_exptl_crystal_F_000       920.00 
_reflns_d_resolution_high  0.8005 
 
loop_ 
 _symmetry_equiv_pos_as_xyz 
 'x, y, z' 
 '-x, y+1/2, -z+1/2' 
 '-x, -y, -z' 
 'x, -y-1/2, z-1/2' 
 
_cell_length_a    13.3480 
_cell_length_b    15.7850 
_cell_length_c    11.0070 
_cell_angle_alpha  90.000 
_cell_angle_beta  102.681 
_cell_angle_gamma  90.000 
 
_shelx_F_squared_multiplier     1.000 
 
loop_ 
 _refln_index_h 
 _refln_index_k 
 _refln_index_l 
 _refln_F_squared_calc 
 _refln_F_squared_meas 
 _refln_F_squared_sigma 
 _refln_observed_status 
   1   0   0    12565.75       -0.90      0.90 o 
   3   0   0     2508.93     3229.08    131.51 o 
   4   0   0      465.39      418.57      8.27 o 
   5   0   0      483.90      438.54      8.75 o 
   6   0   0     3936.82     4977.74    101.74 o 
   8   0   0        0.28        1.45      1.60 o 
   9   0   0       42.51       46.58      1.89 o 
  10   0   0       61.51       65.49      2.56 o 
  11   0   0      327.44      310.38      6.92 o 
  12   0   0     1340.51     1516.32     30.90 o 
  13   0   0       20.38       32.62      2.50 o 
  14   0   0       34.89       30.39      2.56 o 
  15   0   0        4.29        4.52      2.12 o 
  16   0   0        0.70       11.50      3.40 o 
   1   1   0      246.37       -0.19      0.19 o 
   2   1   0      947.00      880.66     14.14 o 
   3   1   0     1115.98     1080.56     15.08 o 
   4   1   0     1447.28     1452.69     21.16 o 
   5   1   0        4.48        4.01      0.52 o 
   6   1   0      152.64      143.48      2.19 o 
   7   1   0      149.77      172.36      3.32 o 
   8   1   0      390.18      401.55      5.32 o 
   9   1   0       14.11       12.34      1.05 o 
  10   1   0      135.31      143.32      2.57 o 
  11   1   0      566.25      601.23      9.17 o 
  12   1   0       48.92       63.40      2.21 o 
  13   1   0        4.39        3.03      1.46 o 
  14   1   0       10.69       11.50      1.67 o 
  15   1   0        5.09        7.57      1.44 o 
  16   1   0       21.65       22.85      2.75 o 
   0   2   0        1.18        1.37      0.15 o 
   1   2   0      613.27       21.47      1.40 o 
   2   2   0        2.52        8.37      0.38 o 
   3   2   0      310.60      265.12      3.75 o 
   4   2   0     2298.65     2522.49     35.46 o 
   5   2   0     1155.12     1225.54     16.67 o 
   6   2   0       32.16       30.80      0.92 o 
   7   2   0      160.53      166.57      2.57 o 
   8   2   0      505.39      583.91      7.34 o 
   9   2   0       81.95       69.87      1.61 o 
  10   2   0      110.60      118.41      2.10 o 
  11   2   0      113.98      116.64      2.55 o 
  12   2   0       98.47       89.26      2.27 o 
  13   2   0       28.31       26.21      1.78 o 
  14   2   0        5.44        9.29      1.71 o 
  15   2   0        1.12        1.89      1.52 o 
   1   3   0      144.37      113.57      1.73 o 
   3   3   0      126.55       95.84      1.48 o 
   4   3   0      254.50      219.19      3.21 o 
   5   3   0     2199.99     2489.31     32.55 o 
   6   3   0     2039.43     2337.57     30.50 o 
   7   3   0       67.29       80.86      1.44 o 
   8   3   0      350.29      367.89      4.87 o 
   9   3   0        6.65        9.66      0.86 o 
  10   3   0       72.25       64.86      1.64 o 
  11   3   0        8.54       16.15      1.33 o 
  12   3   0      364.77      375.05      5.94 o 
  13   3   0       39.60       31.47      1.62 o 
  14   3   0       77.90       74.09      2.39 o 
  15   3   0        0.58        3.24      1.63 o 
   1   4   0     2084.55     2263.38     77.96 o 
   3   4   0     2238.93     2488.94     43.76 o 
   4   4   0      617.58      635.74      8.61 o 
   5   4   0       44.67       41.26      0.96 o 
   6   4   0       50.80       36.60      0.97 o 
   7   4   0      360.03      348.33      4.75 o 
   8   4   0       26.09       23.39      1.01 o 
   9   4   0      596.46      589.28      7.51 o 
  10   4   0       99.29      105.87      2.09 o 
  11   4   0      278.56      289.71      4.67 o 
  12   4   0       84.53       75.33      2.27 o 
  13   4   0        2.10        3.63      1.36 o 
  14   4   0       12.88       15.63      1.61 o 
  15   4   0       21.48       26.09      2.07 o 
   1   5   0     1182.06     1103.00     16.34 o 
   2   5   0       72.24       64.05      1.15 o 
   3   5   0      448.46      447.88      6.25 o 
   4   5   0      285.21      252.04      3.69 o 
   5   5   0        0.29        1.15      0.44 o 
   6   5   0       98.10       91.55      1.64 o 
   7   5   0        5.52        8.43      0.79 o 
   8   5   0        0.91        0.99      0.80 o 
   9   5   0       19.07       20.20      1.08 o 
  10   5   0       43.30       39.90      1.52 o 
  11   5   0       39.66       34.50      1.35 o 
  12   5   0       18.59       17.84      1.40 o 
  13   5   0        0.06        0.79      1.19 o 
  14   5   0       10.52       12.57      1.40 o 
  15   5   0        7.07        1.57      1.72 o 
   0   6   0      729.16      673.01     15.24 o 
   1   6   0     1115.77     1142.09     16.25 o 
   2   6   0     2700.82     3024.67     42.20 o 
   3   6   0       85.47       79.67      1.34 o 
   4   6   0      909.40      975.00     14.03 o 
   5   6   0        4.67        5.67      0.65 o 
   6   6   0      101.39      108.58      1.73 o 
   7   6   0       86.11       86.44      1.59 o 
   8   6   0      763.90      831.81     11.03 o 
   9   6   0      241.70      235.05      3.46 o 
  10   6   0       94.41       94.33      2.02 o 
  11   6   0        2.22        5.18      1.28 o 
  12   6   0       20.44       16.32      1.40 o 
  13   6   0       23.00       17.22      1.44 o 
  14   6   0        0.41       -1.69      1.69 o 
  15   6   0        9.02        3.91      2.11 o 
   1   7   0       56.23       54.15      1.14 o 
   2   7   0     1054.07     1031.32     14.38 o 
   3   7   0       14.41       11.98      0.61 o 
   4   7   0      497.81      499.77      6.57 o 
   5   7   0      310.28      294.26      4.08 o 
   6   7   0      523.97      575.14      7.55 o 
   7   7   0      217.00      247.70      3.89 o 
   8   7   0      165.46      162.81      2.94 o 
   9   7   0      241.60      261.90      3.83 o 
  10   7   0       66.62       80.66      1.92 o 
  11   7   0       12.20       13.72      1.24 o 
  12   7   0       37.62       38.60      1.83 o 
  13   7   0       36.97       35.10      1.77 o 
  14   7   0       21.80       19.27      1.86 o 
  15   7   0        0.08        3.69      1.88 o 
   0   8   0       57.58       52.49      1.39 o 
   1   8   0      246.52      229.61      3.59 o 
   2   8   0      159.99      164.92      2.42 o 
   3   8   0       44.91       38.25      0.89 o 
   4   8   0      143.72      146.04      2.27 o 
   5   8   0       98.46      100.40      1.88 o 
   6   8   0      199.25      203.53      2.99 o 
   7   8   0      128.53      128.54      2.43 o 
   8   8   0       51.93       55.28      1.59 o 
   9   8   0       74.75       79.60      1.86 o 
  10   8   0        0.58       -0.90      1.08 o 
  11   8   0      197.99      213.45      3.84 o 
  12   8   0       81.47       82.22      2.18 o 
  13   8   0       43.88       40.15      1.80 o 
  14   8   0        9.63       13.90      1.85 o 
   1   9   0      319.09      314.88      4.61 o 
   2   9   0      272.49      296.90      4.26 o 
   3   9   0      397.81      410.37      5.61 o 
   4   9   0        3.72        3.83      0.61 o 
   5   9   0        2.90        2.26      0.66 o 
   6   9   0      396.41      418.73      5.64 o 
   7   9   0        7.42        7.40      0.87 o 
   8   9   0      242.28      240.57      3.49 o 
   9   9   0       50.61       56.44      1.69 o 
  10   9   0       67.24       64.32      1.89 o 
  11   9   0       92.44       89.92      2.13 o 
  12   9   0       13.96       13.54      1.49 o 
  13   9   0        0.21        0.37      1.47 o 
  14   9   0        0.08        1.47      1.92 o 
   0  10   0       43.74       49.11      1.39 o 
   1  10   0        4.78        2.37      0.55 o 
   2  10   0       32.24       32.29      0.91 o 
   3  10   0      142.09      157.05      2.28 o 
   4  10   0      374.91      386.09      5.19 o 
   5  10   0      145.39      146.32      2.40 o 
   6  10   0       65.35       61.28      1.38 o 
   7  10   0      160.72      170.01      2.79 o 
   8  10   0       29.33       27.27      1.06 o 
   9  10   0       76.39       66.92      1.71 o 
  10  10   0       90.03       95.72      2.30 o 
  11  10   0       26.35       26.29      1.64 o 
  12  10   0        8.75        6.89      1.60 o 
  13  10   0       15.11       13.02      1.68 o 
  14  10   0        1.66       -0.94      1.70 o 
   1  11   0       51.90       56.82      1.20 o 
   2  11   0      169.52      172.85      2.61 o 
   3  11   0      123.08      116.74      1.96 o 
   4  11   0      102.24      106.93      1.89 o 
   5  11   0        0.93        0.96      0.75 o 
   6  11   0      175.62      177.06      3.21 o 
   7  11   0       19.22       20.27      1.15 o 
   8  11   0       33.56       30.62      1.24 o 
   9  11   0        1.19        3.35      1.10 o 
  10  11   0        7.49        5.95      1.33 o 
  11  11   0        9.68       12.47      1.72 o 
  12  11   0        1.03        2.49      1.27 o 
  13  11   0        0.61        2.68      1.87 o 
   0  12   0        6.04        8.69      1.12 o 
   1  12   0      163.64      160.79      2.59 o 
   2  12   0      183.15      195.78      3.08 o 
   3  12   0       12.53       15.61      0.78 o 
   4  12   0       30.23       28.29      0.97 o 
   5  12   0       27.57       23.96      1.00 o 
   6  12   0        3.28        2.26      0.83 o 
   7  12   0        4.89        2.84      0.98 o 
   8  12   0        0.09        1.11      1.19 o 
   9  12   0        3.05        3.89      0.95 o 
  10  12   0       83.05       82.90      2.19 o 
  11  12   0       19.85       20.80      1.73 o 
  12  12   0        3.93        2.17      1.48 o 
   1  13   0      165.06      171.69      3.02 o 
   2  13   0       33.35       42.53      1.12 o 
   3  13   0       20.42       21.47      0.92 o 
   4  13   0       49.55       44.08      1.35 o 
   5  13   0       56.56       58.88      1.48 o 
   6  13   0        4.88        6.89      0.98 o 
   7  13   0        0.04       -0.46      0.97 o 
   8  13   0       25.28       32.66      1.43 o 
   9  13   0        2.37        1.69      1.23 o 
  10  13   0       20.58       15.83      1.34 o 
  11  13   0       23.18       22.33      1.74 o 
  12  13   0        3.80        4.25      1.76 o 
   0  14   0       26.83       29.20      1.56 o 
   1  14   0      146.88      150.44      2.76 o 
   2  14   0        8.12        9.81      0.89 o 
   3  14   0       37.63       34.44      1.16 o 
   4  14   0       66.96       61.81      1.43 o 
   5  14   0      145.28      155.62      2.80 o 
   6  14   0        0.17        1.53      0.99 o 
   7  14   0       28.10       31.21      1.43 o 
   8  14   0       28.99       33.80      1.49 o 
   9  14   0       18.90       18.05      1.45 o 
  10  14   0      210.71      214.09      4.00 o 
  11  14   0       54.91       49.29      2.02 o 
   1  15   0       51.65       49.09      1.31 o 
   2  15   0        4.04        4.51      0.80 o 
   3  15   0        5.17        5.05      0.88 o 
   4  15   0       61.56       61.02      1.46 o 
   5  15   0        0.68       -0.65      0.96 o 
   6  15   0        2.98        4.58      1.01 o 
   7  15   0       63.66       71.66      1.94 o 
   8  15   0        0.00       -0.32      1.24 o 
   9  15   0        0.55       -0.04      1.51 o 
  10  15   0        1.01        3.33      1.55 o 
   0  16   0        7.28        5.93      1.30 o 
   1  16   0       44.93       45.24      1.36 o 
   2  16   0      161.56      181.94      3.18 o 
   3  16   0        0.16        0.29      0.89 o 
   4  16   0       38.09       35.35      1.27 o 
   5  16   0       44.86       42.63      1.43 o 
   6  16   0       11.95       13.76      1.18 o 
   7  16   0       39.28       36.47      1.52 o 
   8  16   0       58.53       61.40      2.01 o 
   9  16   0       13.28       10.76      1.50 o 
   1  17   0       84.22       76.93      1.78 o 
   2  17   0       56.66       57.89      1.75 o 
   3  17   0        5.38        7.34      1.05 o 
   4  17   0       30.68       33.99      1.37 o 
   5  17   0        0.93        2.35      1.15 o 
   6  17   0        2.88        3.22      1.13 o 
   7  17   0        1.29        1.01      1.18 o 
   8  17   0       41.12       33.74      1.74 o 
   0  18   0        6.60        7.39      1.55 o 
   1  18   0        0.96        0.20      1.02 o 
   2  18   0        3.78        5.53      1.08 o 
   3  18   0       31.83       31.66      1.44 o 
   4  18   0        1.65        1.11      1.05 o 
   5  18   0        0.11        0.26      0.99 o 
   6  18   0        2.19        1.17      1.38 o 
   1  19   0        2.68        6.54      1.60 o 
   2  19   0        0.03       -0.22      1.62 o 
   3  19   0        0.27        3.47      1.66 o 
   4  19   0        1.54        0.85      1.62 o 
 -16   1   1        2.35        2.63      2.08 o 
 -15   1   1       25.54       30.44      1.74 o 
 -14   1   1        6.57        3.71      1.29 o 
 -13   1   1       19.46       11.18      1.30 o 
 -12   1   1      130.16      119.83      2.52 o 
 -11   1   1      512.88      545.37      7.58 o 
 -10   1   1      185.72      210.71      3.35 o 
  -9   1   1      715.23      720.67      9.52 o 
  -8   1   1       62.58       54.99      1.39 o 
  -7   1   1     3100.01     3932.35     50.20 o 
  -6   1   1     1269.06     1321.17     18.03 o 
  -5   1   1        0.42        0.27      0.40 o 
  -4   1   1      308.96      286.59      4.16 o 
  -2   1   1      142.55      124.43      1.88 o 
  -1   1   1     4048.39       -0.14      0.52 o 
   1   1   1     1614.54     1524.18     30.63 o 
   2   1   1       12.83       12.20      0.34 o 
   3   1   1     1293.36     1353.48     18.85 o 
   4   1   1       19.45       12.65      0.53 o 
   5   1   1      836.12      834.09     11.41 o 
   6   1   1       54.31       56.84      1.21 o 
   7   1   1       98.35       77.62      1.56 o 
   8   1   1       96.16      134.15      2.17 o 
   9   1   1       18.21       18.45      1.16 o 
  10   1   1       15.80       11.40      1.07 o 
  11   1   1        5.62       34.92      2.27 o 
  12   1   1       57.82       56.87      1.61 o 
  13   1   1        7.93       11.79      1.69 o 
  14   1   1        6.21        4.13      1.98 o 
  15   1   1        9.60        3.99      1.45 o 
 -16   2   1        0.62       -1.73      2.11 o 
 -15   2   1        4.60        5.51      1.62 o 
 -14   2   1        0.44       -0.72      1.27 o 
 -13   2   1      234.02      241.45      4.25 o 
 -12   2   1        6.43       11.59      1.54 o 
 -11   2   1       93.96       99.51      2.13 o 
 -10   2   1      406.25      394.27      5.36 o 
  -9   2   1        8.46        7.84      1.03 o 
  -8   2   1       16.85        7.93      0.90 o 
  -7   2   1      140.73      170.54      2.66 o 
  -6   2   1      183.50      171.99      2.47 o 
  -5   2   1      324.60      313.49      4.52 o 
  -4   2   1     1199.57     1187.54     16.91 o 
  -3   2   1        1.50        2.66      0.38 o 
   1   2   1     1988.05     2289.25     46.23 o 
   2   2   1      106.63      106.20      1.62 o 
   3   2   1      481.00      495.71      6.92 o 
   4   2   1     1739.47     1970.98     28.37 o 
   5   2   1      595.57      596.51      8.19 o 
   6   2   1      467.14      535.06      7.06 o 
   7   2   1      306.57      328.62      4.70 o 
   8   2   1       81.89       83.77      1.67 o 
   9   2   1     1772.98     1972.76     24.94 o 
  10   2   1      335.49      350.41      5.24 o 
  11   2   1     2387.88     2780.24     41.99 o 
  12   2   1      113.97       92.58      2.26 o 
  13   2   1        0.97        0.83      1.33 o 
  14   2   1        0.32       -0.29      1.55 o 
  15   2   1        7.76        1.87      1.37 o 
 -16   3   1        8.99       17.30      2.60 o 
 -15   3   1        1.04        4.38      1.58 o 
 -14   3   1        8.56        7.66      1.66 o 
 -13   3   1       53.18       59.13      1.93 o 
 -12   3   1      384.97      411.04      5.90 o 
 -11   3   1       48.89       44.20      1.60 o 
 -10   3   1       20.02       22.80      1.05 o 
  -9   3   1      147.62      148.96      2.49 o 
  -8   3   1      119.22      139.04      2.21 o 
  -7   3   1       52.75       50.33      1.13 o 
  -6   3   1       39.80       44.23      1.07 o 
  -5   3   1      318.61      248.43      3.34 o 
  -4   3   1      929.31      973.82     13.35 o 
  -3   3   1     1492.28     1438.22     20.20 o 
  -2   3   1     2741.46     3031.46     53.56 o 
   2   3   1       70.07       62.29      1.02 o 
   3   3   1     1090.32     1064.09     14.67 o 
   4   3   1     1084.69     1034.73     14.36 o 
   5   3   1       60.86       71.11      1.26 o 
   6   3   1        7.65        6.88      0.67 o 
   7   3   1      155.12      167.43      2.57 o 
   8   3   1      579.89      558.62      7.32 o 
   9   3   1       18.17       30.70      1.45 o 
  10   3   1      272.45      273.82      4.01 o 
  11   3   1        5.30       10.70      1.54 o 
  12   3   1       16.97       14.40      1.31 o 
  13   3   1       16.00       14.42      1.31 o 
  14   3   1        2.79        2.97      1.40 o 
  15   3   1        0.00       -1.46      1.46 o 
 -16   4   1        0.00        2.33      2.95 o 
 -15   4   1        0.15        0.69      1.58 o 
 -14   4   1        0.81        2.89      1.63 o 
 -13   4   1        0.20        2.91      1.44 o 
 -12   4   1        0.68        0.27      1.12 o 
 -11   4   1        0.19        5.37      1.16 o 
 -10   4   1        0.09        0.47      0.96 o 
  -9   4   1      157.16      173.09      2.96 o 
  -8   4   1      929.40      962.82     12.47 o 
  -7   4   1     1257.60     1404.68     18.00 o 
  -6   4   1      896.68      930.66     12.15 o 
  -5   4   1     5565.53     7696.32    217.29 o 
  -4   4   1     1655.00     1785.77     24.70 o 
  -3   4   1       56.23       46.36      0.88 o 
  -2   4   1     3168.85     3910.29     79.33 o 
   0   4   1     3758.52     4812.09    138.62 o 
   1   4   1     4217.18     5296.98    101.84 o 
   2   4   1     1371.74     1383.01     22.19 o 
   3   4   1     1931.89     2016.67     28.45 o 
   4   4   1      225.14      198.46      2.81 o 
   5   4   1        9.69       13.95      0.78 o 
   6   4   1      345.91      318.18      4.73 o 
   7   4   1     1111.90     1274.27     16.03 o 
   8   4   1        7.43        3.92      0.87 o 
   9   4   1      175.16      191.36      3.27 o 
  10   4   1      181.20      183.29      3.12 o 
  11   4   1       44.76       43.37      1.73 o 
  12   4   1       48.14       48.70      1.60 o 
  13   4   1       71.80       60.66      2.25 o 
  14   4   1       24.84       27.73      1.83 o 
  15   4   1        4.49        3.27      1.53 o 
 -15   5   1       60.49       67.20      2.50 o 
 -14   5   1        1.48        3.86      1.38 o 
 -13   5   1        0.78       -1.36      1.36 o 
 -12   5   1      106.37      102.32      2.11 o 
 -11   5   1      889.37      989.67     12.88 o 
 -10   5   1       94.32       90.99      1.84 o 
  -9   5   1       20.07       20.32      1.13 o 
  -8   5   1        0.11        0.48      0.94 o 
  -7   5   1       45.58       42.00      1.11 o 
  -6   5   1        2.37        3.48      0.60 o 
  -5   5   1      204.63      228.61      3.18 o 
  -4   5   1        6.89        6.84      0.47 o 
  -3   5   1      277.59      265.19      3.79 o 
  -2   5   1      338.37      302.69      4.44 o 
   0   5   1     1477.90     1492.92     35.60 o 
   1   5   1      289.70      308.01      4.59 o 
   2   5   1     1348.64     1433.25     21.25 o 
   3   5   1       29.78       29.83      0.70 o 
   4   5   1        0.03       -0.44      0.53 o 
   5   5   1     2418.55     2896.60     38.84 o 
   6   5   1       18.68       16.46      0.82 o 
   7   5   1       26.44       20.23      0.96 o 
   8   5   1        0.01       -0.75      0.75 o 
   9   5   1        6.07       10.33      1.08 o 
  10   5   1       90.60      107.31      2.22 o 
  11   5   1       26.92       24.47      1.42 o 
  12   5   1       46.11       45.69      1.85 o 
  13   5   1       55.43       58.06      2.24 o 
  14   5   1       21.79       21.09      1.93 o 
  15   5   1       60.81       64.50      3.18 o 
 -15   6   1       25.53       25.18      2.25 o 
 -14   6   1       41.19       38.90      1.89 o 
 -13   6   1        1.21        1.51      1.29 o 
 -12   6   1      127.91      135.78      2.80 o 
 -11   6   1      344.72      358.73      5.51 o 
 -10   6   1      121.18      122.97      2.20 o 
  -9   6   1       74.40       66.38      1.57 o 
  -8   6   1      157.44      166.59      2.84 o 
  -7   6   1      140.92      125.64      1.98 o 
  -6   6   1      562.52      630.26      8.35 o 
  -5   6   1        4.56        1.65      0.52 o 
  -4   6   1        9.64       11.77      0.55 o 
  -3   6   1      355.79      323.22      4.67 o 
  -2   6   1     1008.70     1017.16     14.63 o 
  -1   6   1     1138.64     1076.21     15.43 o 
   0   6   1     2520.83     2887.79     51.66 o 
   1   6   1       32.41       34.43      0.72 o 
   2   6   1     1043.87     1024.87     15.02 o 
   3   6   1      555.46      532.58      7.05 o 
   4   6   1     1821.59     2047.64     25.30 o 
   5   6   1       14.63       14.32      0.75 o 
   6   6   1       92.86       99.13      1.71 o 
   7   6   1       35.15       38.86      1.10 o 
   8   6   1       13.18       13.92      0.96 o 
   9   6   1        0.90       -0.88      1.00 o 
  10   6   1      365.93      405.51      5.85 o 
  11   6   1      694.55      780.00     10.61 o 
  12   6   1       14.45       11.32      1.38 o 
  13   6   1        0.49        0.88      1.62 o 
  14   6   1        3.91        4.97      1.47 o 
  15   6   1       19.28       30.99      3.09 o 
 -15   7   1        0.59        0.72      2.01 o 
 -14   7   1        0.22        0.54      1.29 o 
 -13   7   1       29.90       27.26      1.79 o 
 -12   7   1       67.29       66.06      2.08 o 
 -11   7   1        0.85        0.97      1.21 o 
 -10   7   1       66.48       75.20      1.90 o 
  -9   7   1       15.97       12.94      0.98 o 
  -8   7   1        4.45        3.89      1.00 o 
  -7   7   1     1071.24     1207.05     15.94 o 
  -6   7   1       20.20       19.70      0.83 o 
  -5   7   1      127.29      140.21      2.09 o 
  -4   7   1       60.63       54.91      1.11 o 
  -3   7   1      813.89      819.96     11.56 o 
  -2   7   1      272.48      249.81      3.76 o 
  -1   7   1       48.64       48.61      0.94 o 
   0   7   1     2440.67     2743.51     43.25 o 
   1   7   1        0.32        2.07      0.40 o 
   2   7   1       75.00       73.06      1.28 o 
   3   7   1       37.97       37.79      0.76 o 
   4   7   1        0.31       -0.51      0.51 o 
   5   7   1      572.43      570.17      7.40 o 
   6   7   1      110.87      100.96      1.73 o 
   7   7   1      101.80       90.10      1.73 o 
   8   7   1      130.95      133.51      2.29 o 
   9   7   1       70.60       67.17      1.71 o 
  10   7   1       57.76       69.34      1.87 o 
  11   7   1       20.72       23.41      1.63 o 
  12   7   1        5.29        6.91      1.49 o 
  13   7   1       13.02       12.30      1.74 o 
  14   7   1       14.23       15.70      1.90 o 
 -15   8   1        1.40        2.59      2.33 o 
 -14   8   1        0.22        1.04      1.74 o 
 -13   8   1       10.17       10.93      1.55 o 
 -12   8   1        4.25        8.12      1.60 o 
 -11   8   1       24.53       19.70      1.23 o 
 -10   8   1       51.69       56.52      1.65 o 
  -9   8   1       95.68       99.61      1.97 o 
  -8   8   1      354.75      376.63      5.44 o 
  -7   8   1       25.03       33.06      1.13 o 
  -6   8   1      319.33      334.39      4.33 o 
  -5   8   1        8.70       10.66      0.61 o 
  -4   8   1       17.88       18.80      0.69 o 
  -3   8   1      640.71      633.17      8.37 o 
  -2   8   1       16.89       14.70      0.59 o 
  -1   8   1       85.40       96.75      1.58 o 
   0   8   1       10.52        5.56      0.54 o 
   1   8   1      337.09      329.33      4.62 o 
   2   8   1      523.56      538.89      7.11 o 
   3   8   1       52.47       54.79      1.11 o 
   4   8   1      499.93      510.06      6.48 o 
   5   8   1      248.97      237.63      3.40 o 
   6   8   1        0.81        2.95      0.74 o 
   7   8   1      212.45      227.57      3.56 o 
   8   8   1        4.33       -0.15      0.94 o 
   9   8   1       34.16       35.55      1.53 o 
  10   8   1        0.99       -0.14      1.16 o 
  11   8   1        3.73        3.26      1.41 o 
  12   8   1        6.80        9.54      1.57 o 
  13   8   1        3.16        7.30      1.69 o 
  14   8   1       13.80       11.41      1.73 o 
 -14   9   1        5.61        6.28      1.86 o 
 -13   9   1        8.49       12.41      1.46 o 
 -12   9   1        5.88        4.38      1.33 o 
 -11   9   1       21.57       21.91      1.47 o 
 -10   9   1       29.66       26.07      1.44 o 
  -9   9   1       48.16       45.17      1.47 o 
  -8   9   1      196.43      205.12      3.15 o 
  -7   9   1       69.23       69.11      1.51 o 
  -6   9   1       64.05       66.16      1.39 o 
  -5   9   1        0.49       -0.17      0.58 o 
  -4   9   1        8.11       10.70      0.66 o 
  -3   9   1       34.89       35.24      0.89 o 
  -2   9   1        0.60       -0.47      0.47 o 
  -1   9   1       69.36       69.72      1.25 o 
   0   9   1       66.80       74.50      1.24 o 
   1   9   1        9.76        6.91      0.59 o 
   2   9   1      191.49      175.87      2.50 o 
   3   9   1      469.20      449.98      6.34 o 
   4   9   1      497.94      520.72      6.43 o 
   5   9   1       65.47       66.86      1.31 o 
   6   9   1      181.58      190.48      2.96 o 
   7   9   1      135.75      137.19      2.38 o 
   8   9   1       17.23       20.56      1.16 o 
   9   9   1       77.82       81.77      2.03 o 
  10   9   1        8.83        9.64      1.34 o 
  11   9   1       50.16       45.00      1.54 o 
  12   9   1       10.80       16.11      1.80 o 
  13   9   1       18.79       16.43      1.60 o 
  14   9   1        1.77        1.26      1.85 o 
 -14  10   1        2.60        0.71      1.37 o 
 -13  10   1        5.78        5.40      1.53 o 
 -12  10   1       56.90       57.66      1.94 o 
 -11  10   1      329.32      352.51      5.85 o 
 -10  10   1        0.38        0.25      1.14 o 
  -9  10   1      132.43      133.22      2.41 o 
  -8  10   1      154.73      151.68      2.58 o 
  -7  10   1       29.32       33.94      1.21 o 
  -6  10   1       72.84       78.99      1.66 o 
  -5  10   1      248.57      256.66      3.61 o 
  -4  10   1        0.90        1.31      0.61 o 
  -3  10   1      174.02      161.72      2.39 o 
  -2  10   1      568.76      560.58      7.21 o 
  -1  10   1      132.17      131.13      2.08 o 
   0  10   1       81.07       76.54      1.31 o 
   1  10   1      329.13      308.74      4.64 o 
   2  10   1      158.60      160.00      2.38 o 
   3  10   1      178.05      164.72      2.48 o 
   4  10   1       58.39       57.50      1.29 o 
   5  10   1        0.31        0.41      0.64 o 
   6  10   1       16.27       17.17      0.91 o 
   7  10   1        0.02        0.40      0.88 o 
   8  10   1       94.84       94.65      2.08 o 
   9  10   1        9.36        9.64      1.22 o 
  10  10   1      137.31      150.96      2.96 o 
  11  10   1        1.10        1.75      1.36 o 
  12  10   1       33.74       27.55      1.68 o 
  13  10   1        2.69        3.32      1.48 o 
 -13  11   1        0.00        2.31      1.61 o 
 -12  11   1       63.46       63.07      2.21 o 
 -11  11   1        3.54        3.88      1.41 o 
 -10  11   1       51.56       50.35      1.59 o 
  -9  11   1       16.87       15.87      1.16 o 
  -8  11   1       15.06       11.03      1.01 o 
  -7  11   1       86.29       86.82      1.85 o 
  -6  11   1       18.09       19.63      0.95 o 
  -5  11   1      492.76      523.65      7.43 o 
  -4  11   1        4.00        3.20      0.69 o 
  -3  11   1        0.27       -0.59      0.59 o 
  -2  11   1        8.84        9.08      0.63 o 
  -1  11   1       80.29       76.08      1.35 o 
   0  11   1       10.31        9.27      0.57 o 
   1  11   1      105.40      121.63      2.00 o 
   2  11   1       22.34       24.10      0.87 o 
   3  11   1       34.37       32.78      0.95 o 
   4  11   1        2.12        2.55      0.67 o 
   5  11   1      143.74      143.16      2.31 o 
   6  11   1        2.23        3.17      0.87 o 
   7  11   1       12.80        8.40      0.95 o 
   8  11   1        0.89        3.37      1.12 o 
   9  11   1      145.81      166.00      3.04 o 
  10  11   1        2.72        3.16      1.30 o 
  11  11   1        3.01        2.76      1.50 o 
  12  11   1        9.10       12.99      1.73 o 
  13  11   1        0.97        4.01      1.65 o 
 -13  12   1        0.50        2.08      1.42 o 
 -12  12   1       25.94       28.15      1.95 o 
 -11  12   1       19.47       16.41      1.67 o 
 -10  12   1      104.24      107.62      2.61 o 
  -9  12   1       92.05       91.85      2.25 o 
  -8  12   1        0.70        1.54      1.03 o 
  -7  12   1        1.15        3.40      0.93 o 
  -6  12   1        4.65        7.66      0.98 o 
  -5  12   1        9.88        7.64      0.83 o 
  -4  12   1       11.16        7.08      0.81 o 
  -3  12   1      572.62      604.22      8.40 o 
  -2  12   1       13.76       12.07      0.72 o 
  -1  12   1        5.08        3.45      0.59 o 
   0  12   1       59.87       57.96      1.13 o 
   1  12   1      828.92      886.39     12.20 o 
   2  12   1      213.63      210.77      3.36 o 
   3  12   1        6.66        6.18      0.74 o 
   4  12   1      153.66      161.09      2.65 o 
   5  12   1      107.38      106.37      2.04 o 
   6  12   1      135.85      143.76      2.51 o 
   7  12   1      346.03      369.73      5.69 o 
   8  12   1      228.06      251.16      4.08 o 
   9  12   1      168.65      174.92      3.05 o 
  10  12   1       55.91       57.89      2.11 o 
  11  12   1       42.62       40.65      1.84 o 
  12  12   1       14.06       14.64      1.70 o 
 -12  13   1       16.63       17.44      1.65 o 
 -11  13   1        2.34        2.98      1.59 o 
 -10  13   1        1.46        1.87      1.29 o 
  -9  13   1        9.08        4.09      1.39 o 
  -8  13   1      157.90      154.95      2.80 o 
  -7  13   1        0.41        2.08      0.99 o 
  -6  13   1       14.05       16.49      1.00 o 
  -5  13   1       15.38       13.92      0.94 o 
  -4  13   1       31.43       32.94      1.05 o 
  -3  13   1       66.49       66.57      1.39 o 
  -2  13   1        0.00       -0.65      0.65 o 
  -1  13   1       70.03       73.03      1.51 o 
   0  13   1       82.44       87.21      1.60 o 
   1  13   1       52.73       52.08      1.19 o 
   2  13   1        0.03        0.36      0.66 o 
   3  13   1       15.11       19.31      0.89 o 
   4  13   1      103.65      107.09      1.93 o 
   5  13   1      120.56      130.36      2.32 o 
   6  13   1       10.96       10.53      1.11 o 
   7  13   1        2.16       -0.49      0.99 o 
   8  13   1        7.45        6.42      1.27 o 
   9  13   1        6.09        5.96      1.34 o 
  10  13   1        1.20        5.89      1.38 o 
  11  13   1        0.09        1.45      1.54 o 
 -11  14   1        2.27        2.45      1.75 o 
 -10  14   1        3.48        4.97      1.40 o 
  -9  14   1       34.71       40.88      1.61 o 
  -8  14   1       35.36       37.63      1.44 o 
  -7  14   1        6.73        7.64      1.02 o 
  -6  14   1        3.35        2.47      0.91 o 
  -5  14   1       15.21       16.56      1.07 o 
  -4  14   1       25.81       25.61      1.06 o 
  -3  14   1        3.62        2.71      0.77 o 
  -2  14   1        7.37        9.59      0.89 o 
  -1  14   1        0.06       -0.76      0.76 o 
   0  14   1       28.64       28.11      1.16 o 
   1  14   1        3.53        3.30      0.76 o 
   2  14   1        0.27        0.01      0.74 o 
   3  14   1       36.48       39.90      1.14 o 
   4  14   1       19.32       17.42      1.01 o 
   5  14   1       12.57       10.12      1.06 o 
   6  14   1       14.65       17.53      1.10 o 
   7  14   1       16.35       15.45      1.23 o 
   8  14   1       16.19       15.53      1.34 o 
   9  14   1       11.29       10.96      1.32 o 
  10  14   1        3.14        4.98      1.59 o 
  11  14   1        0.28        0.11      1.55 o 
 -10  15   1        2.37        8.43      1.55 o 
  -9  15   1        2.38        1.60      1.40 o 
  -8  15   1       25.35       29.35      1.50 o 
  -7  15   1       71.86       74.06      1.93 o 
  -6  15   1        0.85        1.35      0.99 o 
  -5  15   1        0.12       -0.91      0.91 o 
  -4  15   1       15.60       16.27      1.02 o 
  -3  15   1       12.84        9.61      0.81 o 
  -2  15   1       41.08       40.18      1.18 o 
  -1  15   1       55.37       60.00      1.49 o 
   0  15   1       33.32       31.43      1.13 o 
   1  15   1        4.07        6.01      0.85 o 
   2  15   1       26.16       28.84      1.09 o 
   3  15   1        0.26        0.96      0.79 o 
   4  15   1        0.86       -0.14      0.87 o 
   5  15   1       54.12       53.26      1.52 o 
   6  15   1        0.30        0.44      1.19 o 
   7  15   1       23.95       23.73      1.38 o 
   8  15   1       10.07        8.82      1.44 o 
   9  15   1       11.11       13.07      1.54 o 
  10  15   1       11.10       15.01      1.63 o 
  -9  16   1        0.00        2.21      1.39 o 
  -8  16   1        2.48        4.17      1.42 o 
  -7  16   1        2.88        2.49      1.32 o 
  -6  16   1        8.99        6.42      1.16 o 
  -5  16   1        0.09        0.22      1.01 o 
  -4  16   1       26.99       26.29      1.20 o 
  -3  16   1       64.99       67.17      1.71 o 
  -2  16   1        3.16        2.17      0.84 o 
  -1  16   1        5.46        5.17      0.81 o 
   0  16   1        6.64        6.08      0.87 o 
   1  16   1       60.27       76.59      1.73 o 
   2  16   1       10.83       12.24      0.94 o 
   3  16   1        0.60       -0.90      0.90 o 
   4  16   1       37.51       37.47      1.30 o 
   5  16   1        5.09        6.02      1.16 o 
   6  16   1       34.91       31.97      1.45 o 
   7  16   1        4.67        2.92      1.23 o 
   8  16   1       42.41       40.72      1.90 o 
   9  16   1       52.60       49.51      2.14 o 
  -8  17   1        1.54        0.84      1.20 o 
  -7  17   1       14.58        9.34      1.25 o 
  -6  17   1       32.33       29.75      1.46 o 
  -5  17   1       36.26       29.89      1.34 o 
  -4  17   1       16.00       15.51      1.10 o 
  -3  17   1        5.79        5.05      0.96 o 
  -2  17   1        0.17        0.51      0.92 o 
  -1  17   1        1.42        2.02      0.79 o 
   0  17   1        0.06        0.50      0.82 o 
   1  17   1        0.08       -0.26      0.77 o 
   2  17   1        1.62        2.68      0.90 o 
   3  17   1       10.31       11.84      0.99 o 
   4  17   1        3.71        5.33      1.09 o 
   5  17   1        0.28        1.13      0.98 o 
   6  17   1        4.25        3.47      1.02 o 
   7  17   1        0.97        0.35      1.01 o 
  -6  18   1        7.20        7.75      1.39 o 
  -5  18   1        3.69        3.31      1.65 o 
  -4  18   1        0.15        0.36      1.12 o 
  -3  18   1        4.19        5.67      1.03 o 
  -2  18   1        1.64        0.70      0.91 o 
  -1  18   1        0.15       -0.76      1.06 o 
   0  18   1        4.04        5.20      1.04 o 
   1  18   1        2.44        2.16      0.98 o 
   2  18   1        1.47        0.35      0.88 o 
   3  18   1       26.18       26.45      1.48 o 
   4  18   1       43.51       42.09      2.08 o 
   5  18   1        3.89        4.13      1.45 o 
   6  18   1       41.06       32.70      2.04 o 
  -4  19   1        5.97        6.33      2.01 o 
  -3  19   1        0.04        1.20      1.37 o 
  -2  19   1        3.87        5.31      1.20 o 
  -1  19   1       22.52       24.41      1.48 o 
   0  19   1        2.46        4.09      1.30 o 
   1  19   1       22.71       19.74      1.47 o 
   2  19   1        7.50        5.93      1.39 o 
   3  19   1        9.84        8.65      1.54 o 
 -16   0   2        3.05        4.28      2.62 o 
 -15   0   2       15.68       17.71      2.20 o 
 -14   0   2      134.82      121.18      3.83 o 
 -13   0   2       25.07       32.50      2.19 o 
 -12   0   2      336.34      359.61      7.96 o 
 -11   0   2      215.70      211.38      4.69 o 
 -10   0   2      224.95      231.23      4.90 o 
  -9   0   2       52.84       52.77      1.98 o 
  -7   0   2       90.88       90.10      3.97 o 
  -5   0   2      906.11      939.05     20.14 o 
  -4   0   2     1038.22      930.05     19.46 o 
   0   0   2      129.17      109.27      2.59 o 
   2   0   2      513.17      530.42     11.47 o 
   3   0   2      300.37      268.90      6.09 o 
   4   0   2      305.58      311.45      5.84 o 
   5   0   2     6126.66     9000.73    255.07 o 
   6   0   2     3579.10     4715.86    136.65 o 
   7   0   2      712.24      633.86     12.25 o 
   8   0   2        3.40        2.70      1.15 o 
   9   0   2      814.43      979.06     18.99 o 
  10   0   2      718.29      694.56     13.48 o 
  11   0   2      144.85      127.61      3.75 o 
  12   0   2      379.24      338.05      8.02 o 
  13   0   2        2.44        2.17      1.64 o 
  14   0   2       19.07       19.13      2.48 o 
  15   0   2       10.86       23.37      4.59 o 
 -16   1   2       12.62       16.47      2.38 o 
 -15   1   2       19.53       25.68      1.71 o 
 -14   1   2       30.94       33.25      1.57 o 
 -13   1   2        2.91        2.45      1.22 o 
 -12   1   2       18.94       22.11      1.20 o 
 -11   1   2      352.08      358.10      4.99 o 
 -10   1   2        1.03       -0.25      0.84 o 
  -9   1   2       52.69       61.36      1.34 o 
  -8   1   2       51.54       49.86      1.43 o 
  -7   1   2       17.25       17.00      0.86 o 
  -6   1   2       20.88       35.65      1.30 o 
  -5   1   2       28.77       30.41      0.86 o 
  -4   1   2      182.54      170.28      2.54 o 
  -3   1   2      681.46      728.40     10.87 o 
  -2   1   2      707.35      646.47     29.41 o 
   0   1   2      113.33       84.48      1.35 o 
   1   1   2     2155.49     2355.00     33.92 o 
   2   1   2     1112.43     1183.88     18.91 o 
   3   1   2       67.35       55.84      1.04 o 
   4   1   2      820.25      852.44     11.91 o 
   5   1   2      391.85      348.24      4.66 o 
   6   1   2       32.27       36.65      1.10 o 
   7   1   2       31.23       34.70      1.07 o 
   8   1   2      109.52      105.09      2.03 o 
   9   1   2      847.07      877.47     11.35 o 
  10   1   2      274.74      264.76      4.03 o 
  11   1   2       40.00       41.11      1.51 o 
  12   1   2       64.37       70.65      2.11 o 
  13   1   2        3.18        5.97      1.18 o 
  14   1   2        0.97        0.19      1.63 o 
  15   1   2        0.09       -2.06      2.19 o 
 -16   2   2       26.15       30.20      2.50 o 
 -15   2   2       18.68       17.91      1.79 o 
 -14   2   2        2.58        3.14      1.44 o 
 -13   2   2      201.04      232.62      4.17 o 
 -12   2   2        2.05       -1.32      1.32 o 
 -11   2   2        0.89        4.62      1.25 o 
 -10   2   2       94.77      106.52      2.04 o 
  -9   2   2      116.01      114.43      2.12 o 
  -8   2   2      299.44      279.19      3.96 o 
  -7   2   2      720.74      821.82     10.88 o 
  -6   2   2      611.25      624.39      8.36 o 
  -5   2   2      689.07      696.95      9.66 o 
  -4   2   2       68.80       67.97      1.14 o 
  -3   2   2     3407.56     4082.32     70.10 o 
  -2   2   2     1614.07     1728.80     41.58 o 
  -1   2   2     4246.16     5979.63    269.76 o 
   2   2   2     2826.04     3437.06     47.06 o 
   3   2   2     3848.56     4979.45     74.44 o 
   4   2   2      867.12      864.57     11.80 o 
   5   2   2     1339.11     1540.08     20.19 o 
   6   2   2      251.36      249.79      3.49 o 
   7   2   2       25.41       30.33      1.09 o 
   8   2   2      792.59      861.46     11.57 o 
   9   2   2      131.34      139.14      2.53 o 
  10   2   2       49.82       44.78      1.68 o 
  11   2   2        1.47       -1.13      1.13 o 
  12   2   2        4.12        2.28      1.19 o 
  13   2   2       52.65       56.00      2.20 o 
  14   2   2        0.72        0.90      1.48 o 
  15   2   2        9.55       11.82      2.67 o 
 -16   3   2       20.05       15.39      2.91 o 
 -15   3   2        3.03        6.91      1.84 o 
 -14   3   2        0.74        5.14      1.35 o 
 -13   3   2       16.33       18.83      1.43 o 
 -12   3   2      419.64      441.84      6.46 o 
 -11   3   2     1104.21     1195.86     16.16 o 
 -10   3   2       73.96       90.02      1.78 o 
  -9   3   2       93.12       89.49      1.72 o 
  -8   3   2      117.68      118.26      1.92 o 
  -7   3   2        0.66       -0.47      0.69 o 
  -6   3   2      138.97      143.55      2.12 o 
  -5   3   2       79.67       73.20      1.24 o 
  -4   3   2      392.01      373.81      5.29 o 
  -3   3   2      150.61      139.42      2.10 o 
   1   3   2     1480.00     1482.17     25.63 o 
   2   3   2      205.86      154.64      2.35 o 
   3   3   2     1340.09     1404.65     19.50 o 
   4   3   2      129.64      133.67      2.05 o 
   5   3   2       78.21       71.97      1.36 o 
   6   3   2      163.83      178.89      2.87 o 
   7   3   2      587.89      607.38      8.45 o 
   8   3   2       83.23       94.81      1.77 o 
   9   3   2      166.23      188.58      3.17 o 
  10   3   2        0.38        0.00      0.07 o 
  11   3   2        0.01        0.92      1.10 o 
  12   3   2       26.29       24.39      1.61 o 
  13   3   2        5.23        5.96      1.39 o 
  14   3   2       51.97       55.71      2.43 o 
  15   3   2        7.95       12.27      2.47 o 
 -16   4   2        2.94        8.13      2.58 o 
 -15   4   2       22.79       31.53      2.16 o 
 -14   4   2        4.11        4.60      1.49 o 
 -13   4   2       40.72       43.44      1.66 o 
 -12   4   2       82.29       92.76      2.27 o 
 -11   4   2       55.97       56.76      1.78 o 
 -10   4   2      118.47      125.31      2.09 o 
  -9   4   2       60.59       58.31      1.39 o 
  -8   4   2     1017.14     1161.23     14.44 o 
  -7   4   2      612.29      603.22      7.89 o 
  -6   4   2      218.95      225.89      3.16 o 
  -5   4   2        3.24        5.77      0.55 o 
  -4   4   2      460.23      409.27      5.66 o 
  -3   4   2     1083.45     1164.99     16.73 o 
  -2   4   2       47.31       34.04      0.81 o 
   1   4   2      555.80      575.36      9.27 o 
   2   4   2     1094.99     1101.05     15.20 o 
   3   4   2        1.76        2.93      0.43 o 
   4   4   2      848.27      884.57     11.40 o 
   5   4   2      826.78      959.28     12.30 o 
   6   4   2      884.76      971.21     12.36 o 
   7   4   2       14.91       10.22      0.87 o 
   8   4   2      137.93      149.52      2.63 o 
   9   4   2      949.80     1019.62     13.13 o 
  10   4   2       23.00       11.89      1.14 o 
  11   4   2      403.65      412.93      6.36 o 
  12   4   2        1.62        1.85      1.24 o 
  13   4   2        0.62       -0.05      1.44 o 
  14   4   2        1.44        1.58      1.60 o 
  15   4   2        0.44        6.20      2.79 o 
 -16   5   2        0.13       -1.12      4.45 o 
 -15   5   2       17.43       14.82      1.42 o 
 -14   5   2       54.25       45.66      2.02 o 
 -13   5   2       67.35       65.12      1.89 o 
 -12   5   2      236.45      245.51      4.20 o 
 -11   5   2      135.91      140.82      2.73 o 
 -10   5   2       73.93       75.81      1.58 o 
  -9   5   2       33.84       28.13      1.16 o 
  -8   5   2      157.90      186.06      2.85 o 
  -7   5   2       82.46       69.91      1.43 o 
  -6   5   2      405.60      434.84      5.56 o 
  -5   5   2      280.21      272.00      3.73 o 
  -4   5   2      257.22      213.26      3.31 o 
  -3   5   2      604.07      585.60      8.14 o 
  -2   5   2        0.01        1.61      0.45 o 
   0   5   2        0.23        0.77      0.26 o 
   1   5   2      725.25      725.45     11.40 o 
   2   5   2        9.72       14.40      0.52 o 
   3   5   2      271.43      231.81      3.38 o 
   4   5   2       83.22       98.87      1.60 o 
   5   5   2      359.79      374.75      4.72 o 
   6   5   2      486.20      497.78      6.54 o 
   7   5   2      183.51      186.26      2.85 o 
   8   5   2       21.55       25.53      1.16 o 
   9   5   2        6.19        4.37      1.10 o 
  10   5   2        3.60        9.15      1.35 o 
  11   5   2       72.34       78.18      2.12 o 
  12   5   2        3.03        3.21      1.38 o 
  13   5   2        4.18        6.40      1.47 o 
  14   5   2        0.23       -1.31      1.50 o 
  15   5   2        0.13       -0.27      3.94 o 
 -15   6   2        6.94        4.96      1.71 o 
 -14   6   2       12.67       14.19      1.63 o 
 -13   6   2       14.40       17.08      1.63 o 
 -12   6   2      111.09      118.92      2.68 o 
 -11   6   2       40.43       46.44      1.64 o 
 -10   6   2      490.73      481.35      6.88 o 
  -9   6   2      193.19      199.25      3.26 o 
  -8   6   2       18.76       15.15      0.92 o 
  -7   6   2      249.32      276.83      4.03 o 
  -6   6   2       29.35       23.59      0.80 o 
  -5   6   2       24.15       20.76      0.73 o 
  -4   6   2     1161.66     1170.60     15.85 o 
  -3   6   2      698.50      693.38      9.41 o 
  -2   6   2      724.31      763.69     14.28 o 
  -1   6   2     2421.98     2645.46    108.71 o 
   0   6   2      260.57      226.50      4.15 o 
   1   6   2      371.19      364.23      5.70 o 
   2   6   2      232.14      227.27      3.17 o 
   3   6   2      136.30      131.72      1.97 o 
   4   6   2        0.80       -0.13      0.50 o 
   5   6   2      379.21      415.39      5.74 o 
   6   6   2       20.38       26.12      1.12 o 
   7   6   2      281.59      293.94      4.06 o 
   8   6   2        7.10        5.79      0.81 o 
   9   6   2        4.10        4.95      1.00 o 
  10   6   2      685.68      742.54     10.50 o 
  11   6   2      199.73      195.57      3.67 o 
  12   6   2        5.33        5.60      1.59 o 
  13   6   2       21.81       22.17      1.89 o 
  14   6   2        1.57        2.59      1.52 o 
 -15   7   2       12.90       15.83      2.27 o 
 -14   7   2        0.76        2.14      1.39 o 
 -13   7   2       43.20       42.14      1.88 o 
 -12   7   2       32.98       31.36      1.71 o 
 -11   7   2       77.43       78.30      2.08 o 
 -10   7   2      439.09      443.91      6.48 o 
  -9   7   2      748.93      836.63     11.18 o 
  -8   7   2      146.59      152.26      2.64 o 
  -7   7   2      135.30      140.96      2.16 o 
  -6   7   2      180.40      186.94      2.57 o 
  -5   7   2        4.21        4.22      0.56 o 
  -4   7   2      237.73      207.08      3.02 o 
  -3   7   2     2872.25     3407.87     63.52 o 
  -2   7   2     2767.20     3045.43     51.46 o 
  -1   7   2     1317.27     1355.84     24.01 o 
   0   7   2     1750.86     1734.24     30.17 o 
   1   7   2     1574.19     1662.25     22.54 o 
   2   7   2       66.34       62.28      1.22 o 
   3   7   2      329.49      333.93      4.64 o 
   4   7   2      156.57      155.87      2.28 o 
   5   7   2       44.66       47.61      1.04 o 
   6   7   2       37.76       35.06      1.02 o 
   7   7   2      320.51      305.86      4.43 o 
   8   7   2      103.49      110.09      2.13 o 
   9   7   2       18.71       19.63      1.18 o 
  10   7   2       58.15       70.01      2.01 o 
  11   7   2      111.94      105.49      2.59 o 
  12   7   2        0.24        2.05      1.11 o 
  13   7   2       35.97       28.85      1.84 o 
  14   7   2       13.31       21.75      2.39 o 
 -15   8   2        2.14        5.83      2.50 o 
 -14   8   2        0.00        1.89      1.36 o 
 -13   8   2        0.40        1.75      1.51 o 
 -12   8   2       17.11       15.37      1.49 o 
 -11   8   2      103.53       94.77      2.19 o 
 -10   8   2       38.76       46.77      1.61 o 
  -9   8   2       54.05       54.63      1.50 o 
  -8   8   2       26.50       27.94      1.10 o 
  -7   8   2        0.20       -0.72      0.73 o 
  -6   8   2        5.71        6.47      0.75 o 
  -5   8   2        1.15       -0.48      0.57 o 
  -4   8   2        8.89       11.13      0.57 o 
  -3   8   2       73.19       61.62      1.10 o 
  -2   8   2      441.43      446.22      6.77 o 
  -1   8   2       94.65       91.28      2.36 o 
   1   8   2      931.39      939.68     12.85 o 
   2   8   2     1142.53     1213.82     15.73 o 
   3   8   2       70.25       76.59      1.45 o 
   4   8   2       10.61        9.78      0.63 o 
   5   8   2      114.73      128.80      2.12 o 
   6   8   2      156.34      161.82      2.72 o 
   7   8   2      204.60      207.50      3.17 o 
   8   8   2      102.68      109.03      2.18 o 
   9   8   2       23.76       25.91      1.49 o 
  10   8   2      145.58      153.01      2.91 o 
  11   8   2        0.78        1.04      1.13 o 
  12   8   2        0.00        1.93      1.55 o 
  13   8   2        0.35        4.89      1.61 o 
  14   8   2        0.80       -1.06      2.14 o 
 -14   9   2        0.02        0.69      1.73 o 
 -13   9   2      112.52       99.65      2.62 o 
 -12   9   2      195.97      203.81      3.98 o 
 -11   9   2       22.70       22.88      1.53 o 
 -10   9   2       26.34       18.63      1.31 o 
  -9   9   2       11.39        7.91      1.12 o 
  -8   9   2      306.35      310.31      4.74 o 
  -7   9   2      193.56      192.05      2.90 o 
  -6   9   2       22.93       22.78      0.92 o 
  -5   9   2        7.93       10.46      0.60 o 
  -4   9   2        7.00        7.58      0.63 o 
  -3   9   2        6.62        3.45      0.54 o 
  -2   9   2      610.63      657.69      9.25 o 
  -1   9   2     3996.67     5188.06    165.07 o 
   0   9   2        0.05       -1.05      1.05 o 
   1   9   2      166.15      166.37      2.64 o 
   2   9   2      384.06      383.39      5.50 o 
   3   9   2        2.33        1.91      0.63 o 
   4   9   2      466.14      481.65      6.41 o 
   5   9   2        1.85        1.47      0.75 o 
   6   9   2      128.17      132.04      2.22 o 
   7   9   2        9.08        8.23      1.12 o 
   8   9   2      167.41      178.60      2.86 o 
   9   9   2      147.83      168.95      3.13 o 
  10   9   2       11.24       10.47      1.41 o 
  11   9   2        1.32       -0.40      1.39 o 
  12   9   2       22.89       23.07      1.88 o 
  13   9   2        5.99        8.58      1.88 o 
 -14  10   2        0.15       -2.01      2.01 o 
 -13  10   2        1.74        0.01      1.56 o 
 -12  10   2       37.53       44.29      1.82 o 
 -11  10   2      126.43      133.69      2.78 o 
 -10  10   2       41.39       38.78      1.56 o 
  -9  10   2       52.93       52.55      1.51 o 
  -8  10   2        8.43        7.09      1.00 o 
  -7  10   2       25.20       24.26      1.00 o 
  -6  10   2       11.93       13.64      0.79 o 
  -5  10   2      130.98      103.57      1.90 o 
  -4  10   2        6.86       14.38      0.75 o 
  -3  10   2      113.58      115.70      1.90 o 
  -2  10   2        0.00       -0.98      0.98 o 
  -1  10   2        0.27       -1.39      1.39 o 
   0  10   2      117.90      108.50      1.79 o 
   1  10   2      446.27      441.48      6.13 o 
   2  10   2      866.83      870.71     12.28 o 
   3  10   2      587.03      612.44      8.06 o 
   4  10   2       80.27       81.96      1.60 o 
   5  10   2       22.38       21.75      0.87 o 
   6  10   2      145.15      153.65      2.46 o 
   7  10   2        5.07        4.35      0.94 o 
   8  10   2      113.37      114.87      2.18 o 
   9  10   2      373.82      401.21      5.93 o 
  10  10   2      194.53      201.85      3.73 o 
  11  10   2        1.28        1.55      1.47 o 
  12  10   2        1.72        2.48      1.44 o 
  13  10   2        3.24        1.71      1.59 o 
 -13  11   2        9.81        6.09      1.63 o 
 -12  11   2       57.89       55.72      2.03 o 
 -11  11   2        0.94       -0.09      1.20 o 
 -10  11   2       40.52       42.79      1.68 o 
  -9  11   2        3.53        4.02      1.05 o 
  -8  11   2        0.00       -0.80      0.94 o 
  -7  11   2        1.49        1.57      0.93 o 
  -6  11   2        3.90        3.60      0.93 o 
  -5  11   2      567.89      593.22      8.19 o 
  -4  11   2      103.42      104.18      1.81 o 
  -3  11   2       15.51       13.09      0.65 o 
  -2  11   2      264.09      274.64      4.11 o 
  -1  11   2       45.27       52.61      1.13 o 
   0  11   2       97.67      100.05      1.82 o 
   1  11   2      317.59      303.80      4.41 o 
   2  11   2      242.46      237.10      3.48 o 
   3  11   2      134.31      134.62      2.17 o 
   4  11   2        7.82        8.29      0.86 o 
   5  11   2       59.12       51.00      1.30 o 
   6  11   2       22.88       26.43      1.23 o 
   7  11   2       63.80       70.20      1.70 o 
   8  11   2       22.00       28.35      1.36 o 
   9  11   2        1.29        3.68      1.35 o 
  10  11   2       56.20       59.04      1.89 o 
  11  11   2       11.46       11.41      1.61 o 
  12  11   2        0.29        2.10      1.62 o 
 -13  12   2        9.42        4.38      1.54 o 
 -12  12   2       15.75       11.09      1.58 o 
 -11  12   2       23.81       25.74      1.60 o 
 -10  12   2        0.17        0.12      1.07 o 
  -9  12   2      123.90      126.66      2.59 o 
  -8  12   2       52.82       55.77      1.60 o 
  -7  12   2        5.39        6.61      0.94 o 
  -6  12   2       41.26       38.44      1.22 o 
  -5  12   2        1.88        1.42      0.82 o 
  -4  12   2       12.84       11.38      0.72 o 
  -3  12   2        6.37        5.08      0.62 o 
  -2  12   2      241.65      251.18      3.75 o 
  -1  12   2       54.35       52.85      1.09 o 
   0  12   2      448.14      450.92      6.43 o 
   1  12   2        4.45        4.14      0.64 o 
   2  12   2       40.06       36.64      0.97 o 
   3  12   2       37.33       36.90      1.04 o 
   4  12   2      166.27      164.18      2.61 o 
   5  12   2       66.84       66.23      1.52 o 
   6  12   2       11.83       12.80      1.14 o 
   7  12   2       23.87       22.60      1.24 o 
   8  12   2       43.63       48.95      1.72 o 
   9  12   2        4.55        4.22      1.29 o 
  10  12   2        3.34        3.30      1.36 o 
  11  12   2       11.32        9.74      1.43 o 
  12  12   2        3.69        4.36      2.07 o 
 -12  13   2       14.92       15.22      1.77 o 
 -11  13   2        1.35        2.43      1.34 o 
 -10  13   2       32.45       34.37      1.53 o 
  -9  13   2       11.48       11.96      1.27 o 
  -8  13   2        1.05        2.01      1.13 o 
  -7  13   2        0.83        0.65      0.93 o 
  -6  13   2       39.54       31.30      1.19 o 
  -5  13   2       53.53       57.03      1.41 o 
  -4  13   2        0.71        2.80      0.79 o 
  -3  13   2        3.69        4.84      0.69 o 
  -2  13   2       74.34       67.16      1.71 o 
  -1  13   2        0.11        0.62      0.56 o 
   0  13   2       19.28       16.70      0.72 o 
   1  13   2      206.04      202.71      3.21 o 
   2  13   2      104.37      105.82      1.98 o 
   3  13   2        4.57        5.54      0.74 o 
   4  13   2      100.68       94.35      1.88 o 
   5  13   2       37.63       39.78      1.41 o 
   6  13   2       17.60       19.02      1.16 o 
   7  13   2       72.20       76.90      1.83 o 
   8  13   2        0.14       -0.72      1.27 o 
   9  13   2       51.30       54.96      1.83 o 
  10  13   2       10.77        9.39      1.52 o 
  11  13   2        2.16        2.29      1.56 o 
 -11  14   2       36.94       30.27      1.62 o 
 -10  14   2        1.26        1.40      1.33 o 
  -9  14   2       17.88       19.46      1.32 o 
  -8  14   2       24.06       25.18      1.39 o 
  -7  14   2       79.61       82.02      1.89 o 
  -6  14   2        0.65        1.40      0.92 o 
  -5  14   2        6.47        4.93      0.89 o 
  -4  14   2      232.82      255.88      4.20 o 
  -3  14   2       44.56       47.29      1.17 o 
  -2  14   2       64.68       67.85      1.50 o 
  -1  14   2       97.03      105.30      2.14 o 
   0  14   2      123.46      122.54      2.07 o 
   1  14   2       19.01       15.12      0.77 o 
   2  14   2       81.94       85.62      1.63 o 
   3  14   2       25.08       28.44      0.97 o 
   4  14   2        0.17        1.36      0.86 o 
   5  14   2       87.85       97.94      2.06 o 
   6  14   2        8.20        8.93      1.02 o 
   7  14   2        2.98        4.38      1.21 o 
   8  14   2      171.61      189.35      3.39 o 
   9  14   2       23.01       24.35      1.77 o 
  10  14   2        0.05        3.62      1.54 o 
 -10  15   2        2.23       -0.54      1.25 o 
  -9  15   2       29.63       30.44      1.59 o 
  -8  15   2       46.26       40.90      1.64 o 
  -7  15   2       13.88       13.84      1.12 o 
  -6  15   2       58.89       59.23      1.60 o 
  -5  15   2       10.89       10.25      0.91 o 
  -4  15   2       20.57       22.22      1.06 o 
  -3  15   2        1.26        2.37      0.68 o 
  -2  15   2        1.36        1.30      0.66 o 
  -1  15   2        0.25       -0.14      0.62 o 
   0  15   2       42.87       38.51      1.26 o 
   1  15   2       15.32       14.76      0.80 o 
   2  15   2       20.72       18.74      0.93 o 
   3  15   2       51.11       58.52      1.43 o 
   4  15   2       18.37       16.05      1.12 o 
   5  15   2       17.26       14.50      1.17 o 
   6  15   2       40.45       36.25      1.45 o 
   7  15   2        1.69        1.50      1.17 o 
   8  15   2        5.28        7.27      1.41 o 
   9  15   2        3.01        3.62      1.42 o 
  -9  16   2        3.73        6.92      1.34 o 
  -8  16   2       41.87       49.12      1.72 o 
  -7  16   2        0.15        0.27      1.23 o 
  -6  16   2       10.49       12.59      1.03 o 
  -5  16   2        0.29        2.29      0.92 o 
  -4  16   2       36.17       36.57      1.29 o 
  -3  16   2        8.36       10.37      1.05 o 
  -2  16   2        9.75       10.39      0.77 o 
  -1  16   2       26.13       22.34      0.96 o 
   0  16   2       45.64       51.45      1.45 o 
   1  16   2        0.82        1.50      0.67 o 
   2  16   2       10.41       12.45      1.12 o 
   3  16   2       57.85       54.94      1.54 o 
   4  16   2       25.28       24.78      1.22 o 
   5  16   2       10.87        9.61      1.13 o 
   6  16   2       45.42       42.17      1.81 o 
   7  16   2       18.06       17.22      1.35 o 
   8  16   2       44.93       45.71      1.85 o 
  -8  17   2        1.74        5.56      1.56 o 
  -7  17   2        0.28        1.49      1.42 o 
  -6  17   2        2.81        1.62      0.95 o 
  -5  17   2       21.64       22.77      1.19 o 
  -4  17   2        0.04        0.14      0.95 o 
  -3  17   2       18.76       18.33      0.96 o 
  -2  17   2       31.62       28.22      1.05 o 
  -1  17   2        6.93        8.44      0.79 o 
   0  17   2        8.27        9.98      0.83 o 
   1  17   2       24.17       28.15      1.16 o 
   2  17   2        0.18        0.01      0.79 o 
   3  17   2        5.34        5.66      0.95 o 
   4  17   2        0.50        1.43      0.99 o 
   5  17   2        0.03       -1.11      1.21 o 
   6  17   2       24.67       26.25      1.78 o 
   7  17   2       17.80       18.73      1.83 o 
  -6  18   2        2.35        4.73      1.38 o 
  -5  18   2       24.90       26.97      1.75 o 
  -4  18   2       46.23       52.36      1.93 o 
  -3  18   2       15.57       16.67      1.19 o 
  -2  18   2        0.75        1.06      1.05 o 
  -1  18   2        7.56        5.83      1.18 o 
   0  18   2        0.16        0.97      0.90 o 
   1  18   2       33.36       30.85      1.66 o 
   2  18   2        0.07        1.04      1.07 o 
   3  18   2        0.01        0.79      1.33 o 
   4  18   2        6.96       12.44      1.45 o 
   5  18   2        2.16        1.41      1.56 o 
  -4  19   2        4.02        5.30      2.07 o 
  -3  19   2        0.28        5.89      1.71 o 
  -2  19   2        8.91       14.50      2.07 o 
  -1  19   2        0.01        2.80      1.76 o 
   0  19   2        0.62        2.10      1.93 o 
   1  19   2        9.64        7.93      1.88 o 
   2  19   2        2.81        5.67      1.91 o 
   3  19   2        4.45        3.66      2.00 o 
 -16   1   3       21.42       18.33      2.33 o 
 -15   1   3       19.66       20.56      1.62 o 
 -14   1   3       23.19       25.77      1.68 o 
 -13   1   3        8.71       12.45      1.24 o 
 -12   1   3       58.94       59.29      1.61 o 
 -11   1   3        6.37        4.80      1.10 o 
 -10   1   3      586.51      622.26      7.98 o 
  -9   1   3      177.20      175.11      2.69 o 
  -8   1   3      676.47      640.48      8.30 o 
  -7   1   3      580.65      641.77      8.72 o 
  -6   1   3     3034.23     3672.48     48.46 o 
  -5   1   3      180.18      190.98      2.75 o 
  -4   1   3        0.03       -0.41      0.41 o 
  -3   1   3     1395.16     1372.19     22.88 o 
  -2   1   3     1915.62     1922.61     30.25 o 
   0   1   3      525.00      453.21      6.63 o 
   1   1   3     5044.27     6724.58    121.39 o 
   2   1   3       41.79       47.52      0.89 o 
   3   1   3        0.86        3.01      0.47 o 
   4   1   3       72.32       69.58      1.38 o 
   5   1   3       27.27       61.80      1.43 o 
   6   1   3        0.04       -0.53      0.53 o 
   7   1   3        1.23       -0.19      0.85 o 
   8   1   3      126.52      138.68      2.53 o 
   9   1   3      148.67      155.23      2.67 o 
  10   1   3       15.31       11.72      1.31 o 
  11   1   3       86.28       85.94      2.23 o 
  12   1   3        4.34        0.02      1.29 o 
  13   1   3        3.18        4.54      1.39 o 
  14   1   3        2.49        1.34      1.17 o 
 -16   2   3        0.06       -2.41      2.41 o 
 -15   2   3        3.09        6.01      1.65 o 
 -14   2   3       27.98       21.28      1.70 o 
 -13   2   3       61.92       70.06      2.01 o 
 -12   2   3       18.78       18.21      1.10 o 
 -11   2   3       81.89       80.73      2.06 o 
 -10   2   3       24.05       17.05      1.14 o 
  -9   2   3        0.77       -0.94      0.94 o 
  -8   2   3       68.89       88.91      1.87 o 
  -7   2   3       55.41       36.41      1.07 o 
  -6   2   3       18.74       20.21      0.89 o 
  -5   2   3      165.55      160.64      2.32 o 
  -4   2   3     1126.10     1161.80     16.62 o 
  -3   2   3      954.79      932.88     14.95 o 
  -2   2   3       15.93       17.23      0.57 o 
   0   2   3     1547.12     1583.50     23.78 o 
   1   2   3      801.59      820.22     11.84 o 
   2   2   3     1301.07     1418.80     20.38 o 
   3   2   3     4507.73     5984.00     81.92 o 
   4   2   3      411.98      439.57      5.82 o 
   5   2   3     1560.06     1867.54     24.44 o 
   6   2   3      304.80      356.92      4.99 o 
   7   2   3       13.03       13.18      0.79 o 
   8   2   3      924.33      978.16     13.04 o 
   9   2   3      155.63      141.68      2.56 o 
  10   2   3      113.88       98.34      2.28 o 
  11   2   3       50.87       40.92      1.68 o 
  12   2   3        3.51        1.89      1.15 o 
  13   2   3       58.73       69.67      2.41 o 
  14   2   3        3.80        2.09      1.53 o 
 -16   3   3        1.38       -0.50      1.84 o 
 -15   3   3       36.39       41.67      2.10 o 
 -14   3   3        1.20        3.40      1.46 o 
 -13   3   3       13.79       15.37      1.51 o 
 -12   3   3       95.45       86.25      1.98 o 
 -11   3   3      748.17      766.62     10.55 o 
 -10   3   3      374.58      401.76      5.73 o 
  -9   3   3      453.61      497.92      6.76 o 
  -8   3   3      884.79      925.41     12.03 o 
  -7   3   3       34.94       32.20      1.03 o 
  -6   3   3        8.96        6.39      0.59 o 
  -5   3   3       26.32       29.13      0.78 o 
  -4   3   3     1148.82     1093.20     16.23 o 
  -3   3   3      279.50      218.13      3.52 o 
  -1   3   3     2027.82     2276.94     50.39 o 
   0   3   3      925.27      920.50     18.09 o 
   1   3   3      108.42       83.44      1.37 o 
   2   3   3      496.62      446.76      6.47 o 
   3   3   3     1341.64     1393.15     19.05 o 
   4   3   3      539.99      551.97      7.32 o 
   5   3   3      821.29      930.45     11.74 o 
   6   3   3       26.06       16.00      0.90 o 
   7   3   3        4.01        3.42      0.80 o 
   8   3   3      251.45      258.58      3.72 o 
   9   3   3       36.08       24.99      1.39 o 
  10   3   3      862.59      946.53     12.92 o 
  11   3   3        4.46        5.92      1.08 o 
  12   3   3        0.64       -0.36      1.38 o 
  13   3   3        0.89        5.55      1.48 o 
  14   3   3        1.55       -1.35      1.60 o 
 -16   4   3        1.59       -0.04      1.75 o 
 -15   4   3        1.16        1.86      1.76 o 
 -14   4   3       63.11       68.09      2.25 o 
 -13   4   3      209.58      204.00      3.83 o 
 -12   4   3       22.52       16.18      1.22 o 
 -11   4   3       16.28       17.80      1.39 o 
 -10   4   3       45.69       45.56      1.40 o 
  -9   4   3      378.05      381.01      5.16 o 
  -8   4   3      293.50      318.50      4.33 o 
  -7   4   3     1201.67     1302.48     17.06 o 
  -6   4   3      409.46      408.19      5.80 o 
  -5   4   3      441.87      464.91      6.44 o 
  -4   4   3       44.27       39.17      0.84 o 
  -3   4   3     3965.47     4897.39     98.41 o 
  -2   4   3      122.52      100.90      1.99 o 
  -1   4   3      398.84      390.22      7.34 o 
   0   4   3      442.22      373.69      5.92 o 
   1   4   3       21.41       15.98      0.49 o 
   2   4   3       42.66       42.31      0.87 o 
   3   4   3      763.48      738.57      9.45 o 
   4   4   3       17.86       20.04      0.69 o 
   5   4   3        3.65        5.57      0.78 o 
   6   4   3       19.18       20.64      1.00 o 
   7   4   3        0.00       -0.81      0.81 o 
   8   4   3       16.56       19.39      1.13 o 
   9   4   3       10.04        7.15      1.13 o 
  10   4   3        7.80       15.36      1.42 o 
  11   4   3      307.42      320.24      5.10 o 
  12   4   3        1.31        3.43      1.56 o 
  13   4   3        0.62        1.08      1.63 o 
  14   4   3        4.53        2.38      1.45 o 
 -16   5   3        2.02        0.61      1.71 o 
 -15   5   3        2.02        1.39      1.60 o 
 -14   5   3       13.28       14.36      1.66 o 
 -13   5   3       84.46       94.61      2.34 o 
 -12   5   3       87.95       77.36      1.97 o 
 -11   5   3       24.74       22.12      1.38 o 
 -10   5   3        6.74        9.35      1.10 o 
  -9   5   3        0.70        0.18      0.92 o 
  -8   5   3       50.39       50.43      1.21 o 
  -7   5   3      113.29      114.25      2.00 o 
  -6   5   3      742.12      782.47      9.98 o 
  -5   5   3      249.54      259.56      3.91 o 
  -4   5   3       32.22       29.23      0.75 o 
  -3   5   3      103.03      102.27      1.68 o 
  -2   5   3      392.41      402.92      6.78 o 
  -1   5   3      594.80      545.62     11.78 o 
   0   5   3     2589.58     2957.48     79.80 o 
   1   5   3      144.50      128.81      1.89 o 
   2   5   3       76.57       82.85      1.31 o 
   3   5   3      821.44      833.82     10.67 o 
   4   5   3     1467.96     1562.76     19.58 o 
   5   5   3      109.29      116.07      2.07 o 
   6   5   3      108.33       96.63      1.69 o 
   7   5   3      893.22      972.04     12.64 o 
   8   5   3      163.05      191.26      3.11 o 
   9   5   3      384.84      401.83      5.62 o 
  10   5   3      136.06      137.54      2.76 o 
  11   5   3       14.28       14.95      1.63 o 
  12   5   3       49.12       46.81      1.93 o 
  13   5   3       22.84       23.28      1.83 o 
  14   5   3        1.01        2.85      2.32 o 
 -15   6   3        2.11       -0.72      1.94 o 
 -14   6   3       45.29       47.94      1.78 o 
 -13   6   3        0.63        1.28      1.39 o 
 -12   6   3        1.57       -1.13      1.13 o 
 -11   6   3       12.06       10.17      1.22 o 
 -10   6   3       12.01        8.14      1.13 o 
  -9   6   3        5.97        8.62      0.94 o 
  -8   6   3        0.92        1.36      0.65 o 
  -7   6   3        7.10        9.51      0.82 o 
  -6   6   3        0.00        2.53      0.57 o 
  -5   6   3        0.00        0.40      0.42 o 
  -4   6   3      140.74      151.97      2.25 o 
  -3   6   3       35.22       39.30      0.80 o 
  -2   6   3      469.78      410.94      6.84 o 
  -1   6   3      132.03      130.31      3.31 o 
   1   6   3      678.75      646.82     10.92 o 
   2   6   3      597.95      579.49      8.84 o 
   3   6   3      243.89      256.07      3.63 o 
   4   6   3       42.48       47.30      1.03 o 
   5   6   3      631.59      705.23      9.26 o 
   6   6   3       70.81       81.04      1.69 o 
   7   6   3       22.77       22.78      1.14 o 
   8   6   3       62.66       70.60      1.71 o 
   9   6   3       37.41       34.04      1.53 o 
  10   6   3       30.47       34.22      1.53 o 
  11   6   3      140.66      136.12      3.00 o 
  12   6   3      118.85      122.91      3.02 o 
  13   6   3        0.13        2.40      1.52 o 
  14   6   3       25.02       23.57      2.23 o 
 -15   7   3        4.67        0.54      1.99 o 
 -14   7   3        0.87        1.22      1.48 o 
 -13   7   3       27.59       33.40      1.67 o 
 -12   7   3      166.95      163.70      3.08 o 
 -11   7   3      210.35      199.85      3.41 o 
 -10   7   3      121.60      127.96      2.42 o 
  -9   7   3       15.90       12.67      0.99 o 
  -8   7   3       36.12       34.98      1.11 o 
  -7   7   3       48.58       49.72      1.20 o 
  -6   7   3      176.00      178.91      2.52 o 
  -5   7   3       45.30       54.39      1.07 o 
  -4   7   3      620.77      617.36      8.28 o 
  -3   7   3     1518.26     1571.64     27.37 o 
  -2   7   3     1322.98     1459.65     27.82 o 
   0   7   3       12.04       17.94      1.33 o 
   1   7   3      503.99      448.31      6.82 o 
   2   7   3       56.96       50.73      0.95 o 
   3   7   3       56.60       49.50      1.06 o 
   4   7   3      426.89      448.14      6.19 o 
   5   7   3      520.36      529.96      6.99 o 
   6   7   3      281.51      279.38      4.22 o 
   7   7   3        2.72        2.30      0.91 o 
   8   7   3       46.82       44.83      1.39 o 
   9   7   3        0.23        2.00      1.08 o 
  10   7   3      201.33      215.06      3.93 o 
  11   7   3        0.01       -1.10      1.17 o 
  12   7   3       12.40       13.52      1.53 o 
  13   7   3       13.60       12.03      1.67 o 
 -15   8   3        0.11        0.11      2.02 o 
 -14   8   3        0.12        1.30      1.47 o 
 -13   8   3       33.36       28.50      1.80 o 
 -12   8   3        0.01        0.40      1.42 o 
 -11   8   3      257.26      275.23      4.45 o 
 -10   8   3      562.01      603.95      8.77 o 
  -9   8   3       74.55       81.73      1.93 o 
  -8   8   3      161.08      175.29      2.76 o 
  -7   8   3        0.08        1.24      0.69 o 
  -6   8   3       21.39       19.44      0.75 o 
  -5   8   3      100.76      100.37      1.72 o 
  -4   8   3      366.02      312.75      4.48 o 
  -3   8   3       19.74       24.19      0.81 o 
  -2   8   3        5.50        1.01      1.31 o 
  -1   8   3      139.44      111.12      4.24 o 
   0   8   3      204.47      208.93      4.35 o 
   1   8   3        0.06       -0.24      0.41 o 
   2   8   3      639.19      645.54      8.75 o 
   3   8   3        5.80        8.38      0.57 o 
   4   8   3      170.77      159.52      2.44 o 
   5   8   3       49.18       49.24      1.16 o 
   6   8   3       73.83       77.68      1.56 o 
   7   8   3        0.15        0.76      1.01 o 
   8   8   3        5.45        6.04      1.01 o 
   9   8   3       64.85       62.85      1.87 o 
  10   8   3       27.20       37.43      1.67 o 
  11   8   3        6.42        8.29      1.58 o 
  12   8   3        7.73       12.16      1.71 o 
  13   8   3        7.65        8.69      1.61 o 
 -14   9   3       37.64       30.04      2.05 o 
 -13   9   3       11.33       17.23      1.78 o 
 -12   9   3      109.46      101.52      2.48 o 
 -11   9   3       16.34       15.29      1.46 o 
 -10   9   3      137.95      138.47      2.70 o 
  -9   9   3      121.61      122.15      2.25 o 
  -8   9   3       37.45       34.46      1.13 o 
  -7   9   3       40.51       38.64      1.10 o 
  -6   9   3       75.89       72.20      1.41 o 
  -5   9   3       22.74       19.38      0.75 o 
  -4   9   3       73.89       75.12      1.30 o 
  -3   9   3     1415.02     1478.37     19.29 o 
  -2   9   3     1882.39     2099.24     38.06 o 
  -1   9   3      549.66      589.93     11.52 o 
   0   9   3      422.39      410.38      8.13 o 
   1   9   3        1.83        1.50      0.38 o 
   2   9   3        6.17        6.00      0.44 o 
   3   9   3       18.83       17.32      0.69 o 
   4   9   3      113.95      105.19      1.92 o 
   5   9   3       52.31       52.37      1.19 o 
   6   9   3       14.70       13.48      0.90 o 
   7   9   3        0.00        0.80      0.88 o 
   8   9   3        2.33        5.26      1.11 o 
   9   9   3      162.19      173.17      3.25 o 
  10   9   3      155.10      167.26      3.26 o 
  11   9   3        3.73        5.75      1.42 o 
  12   9   3        0.27        1.41      1.43 o 
  13   9   3       14.71       16.29      1.96 o 
 -14  10   3        1.21        1.26      1.58 o 
 -13  10   3        3.55        3.40      1.47 o 
 -12  10   3        0.81        0.56      1.48 o 
 -11  10   3        4.78        6.13      1.17 o 
 -10  10   3       34.90       32.42      1.37 o 
  -9  10   3        5.39        3.88      1.03 o 
  -8  10   3        0.76        1.77      1.03 o 
  -7  10   3        7.98        8.60      0.89 o 
  -6  10   3        1.00        3.45      0.74 o 
  -5  10   3       20.50       17.72      0.76 o 
  -4  10   3       89.96       94.39      1.61 o 
  -3  10   3      185.66      206.59      3.16 o 
  -2  10   3     1208.69     1339.95     23.08 o 
  -1  10   3        1.55        0.11      1.05 o 
   0  10   3      163.35      182.03      3.84 o 
   1  10   3       98.16      102.22      1.68 o 
   2  10   3        4.24        4.42      0.50 o 
   3  10   3        0.53        1.06      0.52 o 
   4  10   3      250.11      254.36      3.69 o 
   5  10   3       57.48       61.56      1.38 o 
   6  10   3       11.45       10.19      0.94 o 
   7  10   3        0.50       -0.32      0.98 o 
   8  10   3        0.12        0.98      1.18 o 
   9  10   3      199.53      221.98      3.83 o 
  10  10   3      110.14      119.28      2.63 o 
  11  10   3       17.11       13.02      1.42 o 
  12  10   3        2.90        6.76      1.60 o 
 -13  11   3       10.39        7.48      1.50 o 
 -12  11   3       40.82       35.41      1.90 o 
 -11  11   3        0.99       -0.66      1.33 o 
 -10  11   3      134.20      156.37      3.08 o 
  -9  11   3        0.12        2.14      1.11 o 
  -8  11   3       56.33       62.07      1.56 o 
  -7  11   3      200.52      211.55      3.43 o 
  -6  11   3       70.18       67.24      1.45 o 
  -5  11   3       20.93       15.99      0.75 o 
  -4  11   3        0.47       -0.22      0.52 o 
  -3  11   3      563.85      595.11      8.47 o 
  -2  11   3       20.85       17.97      1.40 o 
  -1  11   3      342.33      331.68      6.88 o 
   0  11   3       93.09       93.49      2.69 o 
   1  11   3        9.29        8.85      0.57 o 
   2  11   3      190.78      183.53      2.98 o 
   3  11   3        1.31        1.25      0.54 o 
   4  11   3        6.07        3.42      0.65 o 
   5  11   3       55.00       56.36      1.36 o 
   6  11   3       94.98      106.31      2.15 o 
   7  11   3       37.55       43.43      1.55 o 
   8  11   3        2.54       -0.05      1.01 o 
   9  11   3        5.37        6.78      1.35 o 
  10  11   3       22.31       22.72      1.58 o 
  11  11   3        1.65        3.26      1.37 o 
  12  11   3        0.01       -1.55      1.86 o 
 -13  12   3        5.19        4.14      1.44 o 
 -12  12   3        0.43        2.30      1.65 o 
 -11  12   3       29.93       29.56      1.66 o 
 -10  12   3        3.60        1.36      1.21 o 
  -9  12   3       34.82       38.59      1.69 o 
  -8  12   3       98.12      108.97      2.18 o 
  -7  12   3        0.04        0.83      0.85 o 
  -6  12   3       68.70       69.74      1.65 o 
  -5  12   3      274.55      304.53      4.79 o 
  -4  12   3       99.63       86.40      1.64 o 
  -3  12   3        8.15        6.43      0.48 o 
  -2  12   3       14.76       12.58      0.47 o 
  -1  12   3       72.61       59.10      2.18 o 
   0  12   3      228.55      243.42      6.12 o 
   1  12   3        0.16        0.89      0.43 o 
   2  12   3       25.70       25.75      0.81 o 
   3  12   3       86.69       87.82      1.86 o 
   4  12   3      122.29      118.32      2.33 o 
   5  12   3       35.14       33.69      1.09 o 
   6  12   3        9.49       12.45      1.02 o 
   7  12   3      307.16      345.31      5.19 o 
   8  12   3       21.49       18.67      1.31 o 
   9  12   3       81.64       80.25      2.06 o 
  10  12   3        5.07        5.29      1.46 o 
  11  12   3        7.74        3.19      1.51 o 
 -12  13   3        2.24        2.88      1.25 o 
 -11  13   3       23.42       23.36      1.60 o 
 -10  13   3       17.79       21.24      1.43 o 
  -9  13   3       52.51       52.61      1.63 o 
  -8  13   3       79.50       80.06      1.91 o 
  -7  13   3       85.40       85.00      1.73 o 
  -6  13   3       21.01       22.12      1.15 o 
  -5  13   3        4.69        2.18      0.71 o 
  -4  13   3       70.02       75.24      1.62 o 
  -3  13   3      169.60      168.76      2.92 o 
  -2  13   3      365.17      376.50      6.27 o 
  -1  13   3       19.70       17.06      1.68 o 
   0  13   3      117.63      120.30      3.35 o 
   1  13   3      113.60      114.68      1.89 o 
   2  13   3      116.92      119.67      2.22 o 
   3  13   3       56.35       60.01      1.41 o 
   4  13   3       16.96       19.62      0.92 o 
   5  13   3      165.51      176.55      3.13 o 
   6  13   3       88.25       91.62      1.99 o 
   7  13   3       14.38       13.52      1.17 o 
   8  13   3       61.53       72.28      1.99 o 
   9  13   3        7.55        8.62      1.17 o 
  10  13   3        3.26        3.10      1.61 o 
 -11  14   3        5.34        6.94      1.59 o 
 -10  14   3        6.55        5.31      1.39 o 
  -9  14   3        3.95        3.68      1.27 o 
  -8  14   3       42.02       39.57      1.38 o 
  -7  14   3       30.23       35.63      1.27 o 
  -6  14   3      300.78      322.15      5.01 o 
  -5  14   3       13.92       11.92      0.77 o 
  -4  14   3        4.35        5.57      0.67 o 
  -3  14   3       61.04       65.88      1.43 o 
  -2  14   3      180.58      183.51      4.43 o 
  -1  14   3        6.18        5.09      1.59 o 
   0  14   3       33.74       31.08      1.99 o 
   1  14   3        2.43        2.61      0.42 o 
   2  14   3        7.68       10.12      0.68 o 
   3  14   3        2.61        2.87      0.67 o 
   4  14   3        1.98        2.02      0.83 o 
   5  14   3        0.85        2.20      0.95 o 
   6  14   3       52.67       54.81      1.74 o 
   7  14   3        0.23        1.06      1.02 o 
   8  14   3       12.00       12.16      1.39 o 
   9  14   3       30.76       30.64      1.84 o 
  10  14   3        0.42        1.47      1.40 o 
 -10  15   3        5.43        8.58      1.37 o 
  -9  15   3       28.63       31.39      1.59 o 
  -8  15   3        8.28       10.20      1.13 o 
  -7  15   3        7.47       10.26      0.99 o 
  -6  15   3       21.39       19.55      1.02 o 
  -5  15   3       19.19       15.12      0.89 o 
  -4  15   3        1.23        0.90      0.71 o 
  -3  15   3       11.22       14.82      0.61 o 
  -2  15   3        0.11       -1.57      1.57 o 
  -1  15   3       71.64       71.47      3.21 o 
   0  15   3      132.32      144.90      3.87 o 
   1  15   3       23.46       24.23      0.79 o 
   2  15   3        2.50        4.99      0.63 o 
   3  15   3        1.44        1.19      0.61 o 
   4  15   3        0.78        0.32      0.82 o 
   5  15   3       30.61       28.47      1.16 o 
   6  15   3       27.37       27.43      1.28 o 
   7  15   3        0.14       -0.12      1.13 o 
   8  15   3        1.09        3.42      1.26 o 
   9  15   3        6.73        8.15      1.68 o 
  -9  16   3        3.00        3.69      1.81 o 
  -8  16   3        1.00        2.64      1.41 o 
  -7  16   3       54.79       60.40      1.75 o 
  -6  16   3       40.11       37.67      1.37 o 
  -5  16   3       32.59       29.30      1.13 o 
  -4  16   3       16.65       15.57      0.76 o 
  -3  16   3        0.02        0.39      0.68 o 
  -2  16   3       13.91        9.34      1.85 o 
  -1  16   3        4.96        3.76      1.68 o 
   0  16   3        3.30        1.19      1.60 o 
   1  16   3       11.45       16.17      1.85 o 
   2  16   3        2.75        1.93      0.58 o 
   3  16   3       36.38       35.77      1.18 o 
   4  16   3        2.04        1.89      0.90 o 
   5  16   3       24.76       22.12      1.28 o 
   6  16   3        6.99        4.23      1.34 o 
   7  16   3       48.72       51.82      2.39 o 
   8  16   3        1.65        2.04      1.48 o 
  -8  17   3        9.43        3.28      1.90 o 
  -7  17   3        6.12        5.58      1.55 o 
  -6  17   3        8.80        8.86      1.22 o 
  -5  17   3        1.42        1.73      1.20 o 
  -4  17   3        8.33       10.70      0.87 o 
  -3  17   3       12.49       14.34      2.08 o 
  -2  17   3        1.41        4.68      1.89 o 
  -1  17   3       13.89       11.98      1.72 o 
   0  17   3        5.01        6.91      2.31 o 
   1  17   3        3.31        5.19      1.95 o 
   2  17   3        7.28        9.40      1.16 o 
   3  17   3       41.91       39.64      1.72 o 
   4  17   3        1.20        1.83      1.16 o 
   5  17   3       57.83       57.20      2.43 o 
   6  17   3       59.65       60.19      2.45 o 
  -6  18   3       71.99       56.12      3.44 o 
  -5  18   3       11.95       10.65      2.16 o 
  -4  18   3        0.20       -1.22      2.39 o 
  -3  18   3        0.77       -2.09      2.09 o 
  -2  18   3       15.57       16.84      2.10 o 
  -1  18   3        3.96        4.68      1.92 o 
   0  18   3        6.71        6.63      2.11 o 
   1  18   3       23.62       22.34      2.30 o 
   2  18   3       15.48       16.96      2.31 o 
   3  18   3       52.26       57.19      2.99 o 
   4  18   3       12.53       11.12      2.17 o 
  -3  19   3        0.34        7.68      2.22 o 
  -2  19   3        0.30        1.59      1.91 o 
  -1  19   3       18.99       20.24      2.28 o 
   0  19   3       11.51       10.70      2.16 o 
   1  19   3        0.07       -2.42      2.42 o 
 -16   0   4       21.76       16.22      3.43 o 
 -15   0   4        8.54       10.63      2.23 o 
 -14   0   4       38.81       36.69      2.40 o 
 -13   0   4        6.14        7.48      2.11 o 
 -12   0   4        0.81        1.35      1.53 o 
 -11   0   4      570.97      641.14     13.03 o 
 -10   0   4      341.85      351.06      6.66 o 
  -9   0   4      126.70      118.68      3.03 o 
  -8   0   4     3014.77     3684.12    106.80 o 
  -7   0   4      147.32      150.74      3.36 o 
  -6   0   4        7.13        3.74      0.72 o 
  -5   0   4       43.96       51.55      1.61 o 
  -4   0   4      697.78      583.23     13.49 o 
  -3   0   4      867.21      782.15     15.55 o 
  -2   0   4      875.24      881.51     19.23 o 
  -1   0   4       12.57       12.32      0.90 o 
   0   0   4      162.05      167.62      3.84 o 
   1   0   4     4233.00     4913.47     97.39 o 
   2   0   4       28.37       25.53      1.16 o 
   3   0   4      953.75     1044.24     28.63 o 
   4   0   4       30.15       34.73      1.54 o 
   5   0   4      171.43      146.87      3.39 o 
   6   0   4      534.57      613.63     11.85 o 
   7   0   4      147.37      166.94      3.88 o 
   8   0   4       21.70       23.13      1.51 o 
   9   0   4       13.40       17.35      1.91 o 
  10   0   4      235.71      201.04      5.10 o 
  11   0   4      266.72      244.68      6.55 o 
  12   0   4       27.18       36.52      3.00 o 
  13   0   4       57.88       70.61      3.72 o 
  14   0   4       79.63      105.43      5.49 o 
 -16   1   4        1.95       -0.92      1.92 o 
 -15   1   4       34.69       34.15      1.90 o 
 -14   1   4        3.52        2.31      1.24 o 
 -13   1   4       60.38       58.66      1.92 o 
 -12   1   4      288.91      280.56      4.50 o 
 -11   1   4      637.90      678.07      9.05 o 
 -10   1   4      220.68      236.47      3.47 o 
  -9   1   4      332.22      376.01      5.12 o 
  -8   1   4      399.05      409.88      5.59 o 
  -7   1   4       27.35       32.23      0.91 o 
  -6   1   4       33.61       35.90      0.90 o 
  -5   1   4      854.48      874.73     12.98 o 
  -4   1   4      459.38      503.77      7.01 o 
  -3   1   4      126.74       76.80      1.46 o 
  -2   1   4      661.70      640.67     10.09 o 
  -1   1   4     2769.65     3150.84     47.79 o 
   0   1   4       32.23       34.29      0.81 o 
   1   1   4      987.09      921.79     14.09 o 
   2   1   4      824.62      790.14     10.59 o 
   3   1   4     3600.61     4625.45     68.52 o 
   4   1   4        3.46        2.44      0.71 o 
   5   1   4      487.62      602.38      7.99 o 
   6   1   4        3.48        4.86      0.73 o 
   7   1   4       13.47       14.26      1.07 o 
   8   1   4      285.59      294.53      4.34 o 
   9   1   4      377.64      385.76      6.25 o 
  10   1   4      104.23      111.40      2.43 o 
  11   1   4       38.02       34.47      1.89 o 
  12   1   4        4.02        6.60      1.62 o 
  13   1   4        6.66        4.03      1.54 o 
  14   1   4        2.35       -0.52      2.34 o 
 -16   2   4        1.22        0.42      2.25 o 
 -15   2   4       49.57       53.61      2.31 o 
 -14   2   4        0.56        1.98      1.24 o 
 -13   2   4       54.97       54.46      1.93 o 
 -12   2   4       43.54       37.10      1.56 o 
 -11   2   4      185.86      170.89      3.01 o 
 -10   2   4        5.69        3.40      0.86 o 
  -9   2   4      239.63      281.94      3.88 o 
  -8   2   4      249.94      238.41      3.65 o 
  -7   2   4       79.73       72.03      1.41 o 
  -6   2   4      772.66      819.32     10.53 o 
  -5   2   4      123.29      138.76      2.08 o 
  -4   2   4        0.27        3.91      0.45 o 
  -3   2   4     1236.47     1279.67     18.70 o 
  -2   2   4      152.87      124.84      2.10 o 
  -1   2   4     1427.00     1509.81     22.39 o 
   0   2   4       26.04       18.19      0.57 o 
   1   2   4        4.89        3.47      0.53 o 
   2   2   4       56.74       46.32      1.02 o 
   3   2   4     1140.92     1210.21     16.01 o 
   4   2   4       64.76       53.16      1.24 o 
   5   2   4        8.10       10.79      0.79 o 
   6   2   4      178.79      156.76      2.35 o 
   7   2   4       38.21       41.32      1.23 o 
   8   2   4       75.80       72.26      1.87 o 
   9   2   4       63.70       78.36      2.03 o 
  10   2   4       24.92       28.96      1.49 o 
  11   2   4       75.59       82.89      2.34 o 
  12   2   4        0.41        3.29      1.59 o 
  13   2   4        2.61        2.43      1.37 o 
  14   2   4        7.64        3.28      2.03 o 
 -16   3   4        0.02       -0.03      1.63 o 
 -15   3   4       30.75       31.99      2.08 o 
 -14   3   4       18.75       21.09      1.57 o 
 -13   3   4       52.73       46.20      1.71 o 
 -12   3   4      141.98      128.87      2.67 o 
 -11   3   4       20.26       14.39      1.27 o 
 -10   3   4       63.28       50.79      1.41 o 
  -9   3   4        0.38       -0.94      0.94 o 
  -8   3   4     1093.50     1229.54     15.11 o 
  -7   3   4       16.19        8.87      0.73 o 
  -6   3   4     1846.59     2204.26     28.78 o 
  -5   3   4      476.25      481.61      6.43 o 
  -4   3   4     1462.82     1516.80     20.23 o 
  -3   3   4        0.23       -0.20      0.46 o 
  -2   3   4     3034.70     3368.33     50.78 o 
  -1   3   4     1315.43     1292.45     21.11 o 
   0   3   4        0.27       -0.35      0.35 o 
   1   3   4      263.38      236.44      3.42 o 
   2   3   4      460.49      447.61      5.90 o 
   3   3   4      883.31      874.58     11.60 o 
   4   3   4        1.34       -0.61      0.61 o 
   5   3   4      157.64      176.14      2.85 o 
   6   3   4      624.94      689.57      9.01 o 
   7   3   4      157.80      155.28      2.61 o 
   8   3   4       20.31       13.62      1.26 o 
   9   3   4        0.56        8.28      1.46 o 
  10   3   4       47.69       45.87      1.78 o 
  11   3   4        9.82        9.44      1.36 o 
  12   3   4        1.14        6.16      1.31 o 
  13   3   4        0.84        1.90      1.49 o 
  14   3   4       14.21       14.66      2.33 o 
 -16   4   4        2.54       -2.43      2.43 o 
 -15   4   4       19.83       21.51      1.90 o 
 -14   4   4        0.30        0.32      1.60 o 
 -13   4   4       11.90       14.35      1.48 o 
 -12   4   4        1.04        4.15      1.07 o 
 -11   4   4        1.39        0.71      0.90 o 
 -10   4   4       68.19       63.41      1.45 o 
  -9   4   4      112.64      113.66      2.11 o 
  -8   4   4       40.61       36.32      1.13 o 
  -7   4   4       51.25       53.76      1.45 o 
  -6   4   4       35.52       32.31      0.94 o 
  -5   4   4        3.39        4.79      0.59 o 
  -4   4   4        0.01       -0.50      0.50 o 
  -3   4   4     1556.08     1606.34     23.18 o 
  -2   4   4        0.23        1.40      0.38 o 
  -1   4   4     3795.88     4751.73    132.58 o 
   0   4   4      388.95      390.35      5.61 o 
   1   4   4      426.05      434.53      6.00 o 
   2   4   4       33.62       29.27      0.81 o 
   3   4   4      245.94      247.41      3.47 o 
   4   4   4      361.97      360.60      4.93 o 
   5   4   4      369.01      389.98      5.23 o 
   6   4   4      229.59      248.03      3.64 o 
   7   4   4      111.57       99.69      2.03 o 
   8   4   4        0.04        2.06      1.15 o 
   9   4   4        2.22       10.75      1.47 o 
  10   4   4       41.81       44.21      1.74 o 
  11   4   4      146.26      132.97      2.77 o 
  12   4   4        3.89       10.52      1.77 o 
  13   4   4       17.84       14.84      1.83 o 
  14   4   4       12.00        9.24      3.15 o 
 -16   5   4        1.53       -2.09      2.09 o 
 -15   5   4       16.94       11.41      1.92 o 
 -14   5   4       29.69       30.09      2.19 o 
 -13   5   4       33.56       26.69      1.57 o 
 -12   5   4       91.17       77.35      1.97 o 
 -11   5   4      333.16      304.37      4.69 o 
 -10   5   4       52.32       51.31      1.45 o 
  -9   5   4      123.96      111.61      1.98 o 
  -8   5   4      225.33      213.40      3.22 o 
  -7   5   4      379.91      369.86      4.98 o 
  -6   5   4       90.50       92.00      1.64 o 
  -5   5   4      351.16      414.10      5.81 o 
  -4   5   4       49.73       42.66      0.88 o 
  -3   5   4      391.65      399.94      6.28 o 
  -2   5   4      926.15      939.03     14.33 o 
  -1   5   4      328.03      301.82      4.98 o 
   0   5   4     1164.85     1226.62     18.92 o 
   1   5   4       57.92       41.73      0.83 o 
   2   5   4       50.94       41.64      0.90 o 
   3   5   4       61.97       59.80      1.24 o 
   4   5   4      551.77      597.07      7.97 o 
   5   5   4      199.79      201.73      3.05 o 
   6   5   4      337.14      356.52      4.99 o 
   7   5   4      193.81      181.85      2.97 o 
   8   5   4      373.09      391.28      5.86 o 
   9   5   4      221.54      220.19      3.74 o 
  10   5   4       67.35       54.66      1.86 o 
  11   5   4       14.26       22.89      1.64 o 
  12   5   4       61.63       60.46      2.03 o 
  13   5   4       14.41        9.34      2.08 o 
 -15   6   4        1.52       -1.80      1.80 o 
 -14   6   4       39.98       37.64      1.93 o 
 -13   6   4       44.79       46.30      2.00 o 
 -12   6   4        0.01        0.40      1.23 o 
 -11   6   4      164.21      166.17      2.97 o 
 -10   6   4        0.92       -1.02      1.02 o 
  -9   6   4        1.45        1.29      0.86 o 
  -8   6   4       23.45       21.81      0.92 o 
  -7   6   4      237.10      246.21      3.71 o 
  -6   6   4       18.81       19.46      0.80 o 
  -5   6   4        6.81        5.16      0.63 o 
  -4   6   4     1438.08     1566.85     20.93 o 
  -3   6   4      211.33      198.94      5.40 o 
  -2   6   4     2920.51     3514.99     66.82 o 
  -1   6   4        0.67       -1.26      1.26 o 
   0   6   4      108.86       94.51      1.77 o 
   1   6   4      430.50      414.85      5.75 o 
   2   6   4      214.18      206.50      2.94 o 
   3   6   4      347.80      371.04      5.41 o 
   4   6   4       19.03       17.02      0.79 o 
   5   6   4      264.23      268.12      3.70 o 
   6   6   4        8.42        7.55      0.93 o 
   7   6   4       55.29       52.85      1.40 o 
   8   6   4      447.17      479.43      7.10 o 
   9   6   4       46.14       40.37      1.66 o 
  10   6   4        0.62       -0.71      1.07 o 
  11   6   4       20.89       21.27      1.63 o 
  12   6   4        5.29        6.78      1.73 o 
  13   6   4        5.08        6.17      2.31 o 
 -15   7   4       29.02       33.05      2.27 o 
 -14   7   4        0.09        1.45      1.59 o 
 -13   7   4       48.73       39.45      1.88 o 
 -12   7   4       49.05       55.62      1.76 o 
 -11   7   4      186.24      191.15      3.34 o 
 -10   7   4      283.26      310.17      4.64 o 
  -9   7   4      140.62      119.80      2.40 o 
  -8   7   4        0.33        0.73      0.77 o 
  -7   7   4       19.28       13.06      0.77 o 
  -6   7   4       14.44       17.48      0.76 o 
  -5   7   4        6.49        8.81      0.58 o 
  -4   7   4      476.37      528.30      7.73 o 
  -2   7   4      231.51      249.83      5.27 o 
  -1   7   4     1134.61     1254.43     23.01 o 
   0   7   4      106.26      100.07      2.47 o 
   1   7   4        5.00        4.79      0.42 o 
   2   7   4      236.87      222.43      3.13 o 
   3   7   4      244.14      270.85      3.90 o 
   4   7   4       95.04       94.20      1.72 o 
   5   7   4       29.51       33.68      1.12 o 
   6   7   4      255.45      275.26      4.11 o 
   7   7   4      328.26      358.75      5.70 o 
   8   7   4      120.00      130.27      2.45 o 
   9   7   4     1241.40     1368.06     19.30 o 
  10   7   4       89.90       91.22      2.30 o 
  11   7   4        0.10       -0.75      1.24 o 
  12   7   4       12.26       12.67      1.77 o 
  13   7   4        0.40        1.93      2.02 o 
 -15   8   4        4.26        4.62      1.91 o 
 -14   8   4       51.80       46.26      1.99 o 
 -13   8   4       24.36       23.41      1.71 o 
 -12   8   4       73.25       74.02      2.07 o 
 -11   8   4        0.62        0.05      1.25 o 
 -10   8   4       45.27       42.43      1.46 o 
  -9   8   4      103.08       99.68      2.03 o 
  -8   8   4      188.60      178.66      2.87 o 
  -7   8   4      211.85      212.16      3.21 o 
  -6   8   4      191.99      185.92      2.85 o 
  -5   8   4      240.33      222.56      3.37 o 
  -4   8   4       39.69       35.09      0.95 o 
  -3   8   4        6.10        8.04      1.19 o 
  -2   8   4      312.20      280.63      6.05 o 
  -1   8   4      553.28      542.64     11.02 o 
   0   8   4        0.04       -1.19      1.19 o 
   1   8   4        6.59        2.95      0.45 o 
   2   8   4        9.25        7.44      0.52 o 
   3   8   4      178.34      173.38      2.62 o 
   4   8   4      391.70      394.46      5.25 o 
   5   8   4      175.00      169.66      2.79 o 
   6   8   4       67.17       66.93      1.53 o 
   7   8   4        9.10       11.69      1.13 o 
   8   8   4        0.66       -0.86      1.10 o 
   9   8   4      146.47      163.66      3.22 o 
  10   8   4       22.23       20.56      1.50 o 
  11   8   4       21.71       19.25      1.40 o 
  12   8   4        0.91        2.49      1.51 o 
  13   8   4        6.90        8.62      2.93 o 
 -14   9   4       17.07       18.94      1.99 o 
 -13   9   4        7.75        7.15      1.40 o 
 -12   9   4       15.48       10.85      1.26 o 
 -11   9   4       56.35       49.84      1.70 o 
 -10   9   4        9.77        5.61      1.10 o 
  -9   9   4      144.17      137.16      2.51 o 
  -8   9   4        3.39       -0.87      0.87 o 
  -7   9   4       37.28       35.94      1.13 o 
  -6   9   4       89.38       76.88      1.50 o 
  -5   9   4       37.44       38.06      0.93 o 
  -4   9   4        7.32        3.86      0.48 o 
  -3   9   4        7.07        4.42      1.24 o 
  -2   9   4      605.71      597.43     10.77 o 
  -1   9   4     1114.92     1178.14     22.17 o 
   0   9   4     1121.45     1185.19     21.29 o 
   1   9   4       15.37       11.23      1.41 o 
   2   9   4       74.89       80.29      1.53 o 
   3   9   4       32.24       22.34      0.86 o 
   4   9   4      610.38      641.17      8.93 o 
   5   9   4       38.82       38.04      1.18 o 
   6   9   4        5.37        2.25      0.87 o 
   7   9   4      315.25      343.40      5.38 o 
   8   9   4      152.77      177.09      3.28 o 
   9   9   4        0.39        6.05      1.40 o 
  10   9   4      141.22      142.52      2.94 o 
  11   9   4       36.30       32.91      1.81 o 
  12   9   4        8.77        9.20      1.88 o 
 -14  10   4        6.35        6.26      1.71 o 
 -13  10   4       36.38       36.11      1.92 o 
 -12  10   4        3.35        3.55      1.42 o 
 -11  10   4      126.42      132.53      2.89 o 
 -10  10   4        0.13       -1.01      1.01 o 
  -9  10   4      111.75      120.72      2.41 o 
  -8  10   4       39.85       35.81      1.24 o 
  -7  10   4       72.84       67.75      1.54 o 
  -6  10   4        0.83        0.90      0.62 o 
  -5  10   4      740.31      788.61     11.01 o 
  -4  10   4       75.66       86.91      1.50 o 
  -3  10   4        0.41       -0.65      1.12 o 
  -2  10   4      233.48      232.71      4.84 o 
  -1  10   4      345.92      363.05      8.01 o 
   0  10   4       69.32       65.34      2.64 o 
   1  10   4      590.21      636.56     11.93 o 
   2  10   4       52.96       49.33      1.02 o 
   3  10   4       28.36       25.25      0.83 o 
   4  10   4       73.55       67.64      1.45 o 
   5  10   4      142.16      135.47      2.31 o 
   6  10   4        5.48        3.32      0.99 o 
   7  10   4      382.80      399.22      6.03 o 
   8  10   4      134.82      136.76      2.57 o 
   9  10   4       19.56       19.46      1.44 o 
  10  10   4        7.14        7.70      1.57 o 
  11  10   4        0.05        3.42      1.47 o 
  12  10   4        0.96        5.75      2.01 o 
 -13  11   4        5.32        3.77      1.44 o 
 -12  11   4        0.01        0.93      1.55 o 
 -11  11   4       19.26       22.27      1.46 o 
 -10  11   4        3.06        3.40      1.13 o 
  -9  11   4        0.30       -1.02      1.02 o 
  -8  11   4       10.24        8.52      0.92 o 
  -7  11   4       49.05       46.86      1.31 o 
  -6  11   4       10.95       10.03      0.76 o 
  -5  11   4        0.86       -0.29      0.63 o 
  -4  11   4       53.29       54.98      1.18 o 
  -3  11   4      432.05      439.92      8.61 o 
  -2  11   4      364.68      346.02      7.02 o 
  -1  11   4      222.30      242.06      5.10 o 
   0  11   4     1654.32     1854.81     34.15 o 
   1  11   4      129.43      124.97      3.30 o 
   2  11   4        2.37        3.51      0.42 o 
   3  11   4       74.17       69.25      1.47 o 
   4  11   4       12.05       13.50      0.90 o 
   5  11   4      217.69      230.47      3.74 o 
   6  11   4       79.07       95.09      2.03 o 
   7  11   4       87.32       94.74      2.13 o 
   8  11   4       36.21       34.49      1.47 o 
   9  11   4       63.71       64.40      1.97 o 
  10  11   4        7.07        7.45      1.38 o 
  11  11   4        0.03       -0.48      1.59 o 
 -13  12   4        3.87        3.53      1.61 o 
 -12  12   4       47.09       47.83      2.14 o 
 -11  12   4        5.54        5.51      1.21 o 
 -10  12   4        4.98        5.19      1.13 o 
  -9  12   4        6.74        6.86      1.07 o 
  -8  12   4       76.44       92.45      2.00 o 
  -7  12   4        3.38        4.88      0.98 o 
  -6  12   4      115.15      111.34      2.09 o 
  -5  12   4        0.24       -0.51      0.51 o 
  -4  12   4        4.07        3.27      1.58 o 
  -3  12   4       12.93       15.72      1.76 o 
  -2  12   4      119.10      108.15      3.40 o 
  -1  12   4      112.30      104.56      3.07 o 
   0  12   4       68.78       67.20      2.41 o 
   1  12   4        1.66       -1.28      1.28 o 
   2  12   4        2.88        2.05      0.39 o 
   3  12   4       33.67       34.22      1.00 o 
   4  12   4       39.83       41.14      1.16 o 
   5  12   4       57.73       51.68      1.42 o 
   6  12   4       12.88       12.71      1.05 o 
   7  12   4        1.04       -0.95      0.95 o 
   8  12   4       10.39       11.36      1.27 o 
   9  12   4       61.92       65.03      2.07 o 
  10  12   4        5.20        7.84      1.36 o 
 -12  13   4        3.77        1.33      1.33 o 
 -11  13   4        0.23        3.49      1.32 o 
 -10  13   4        1.47        3.59      1.21 o 
  -9  13   4       71.02       63.47      1.91 o 
  -8  13   4       20.61       23.93      1.17 o 
  -7  13   4        0.95        2.26      0.84 o 
  -6  13   4       15.33       15.68      0.78 o 
  -5  13   4        0.04        0.51      0.48 o 
  -4  13   4       85.35       83.35      2.59 o 
  -3  13   4        0.94        0.37      1.64 o 
  -2  13   4      161.98      176.31      5.55 o 
  -1  13   4      149.01      155.80      4.02 o 
   0  13   4        3.24        1.51      1.79 o 
   1  13   4       35.43       34.78      2.11 o 
   2  13   4        2.40        4.72      1.68 o 
   3  13   4        0.52        0.42      0.56 o 
   4  13   4      100.81      114.17      2.34 o 
   5  13   4        0.48        0.90      0.91 o 
   6  13   4        0.82        0.37      1.13 o 
   7  13   4       28.17       23.80      1.25 o 
   8  13   4       44.87       47.87      1.70 o 
   9  13   4        0.27        1.13      1.27 o 
  10  13   4       22.84       20.90      1.69 o 
 -11  14   4        1.02        2.14      1.46 o 
 -10  14   4        0.61        0.10      1.30 o 
  -9  14   4       22.23       19.44      1.24 o 
  -8  14   4        1.04        0.01      1.03 o 
  -7  14   4      262.78      291.13      5.40 o 
  -6  14   4       12.60       11.90      0.77 o 
  -5  14   4        9.32        9.04      0.51 o 
  -4  14   4       11.31        8.59      1.74 o 
  -3  14   4        1.73       -1.28      1.28 o 
  -2  14   4      164.46      168.98      4.74 o 
  -1  14   4       22.37       23.83      2.00 o 
   0  14   4       97.22      100.41      3.22 o 
   1  14   4       51.43       57.93      3.05 o 
   2  14   4        3.55        4.16      1.29 o 
   3  14   4       83.22       74.77      1.62 o 
   4  14   4       44.27       48.27      1.37 o 
   5  14   4       69.07       66.50      1.70 o 
   6  14   4       25.27       27.61      1.37 o 
   7  14   4        8.35        5.08      1.19 o 
   8  14   4       10.59       11.71      1.35 o 
   9  14   4        0.00        0.96      1.55 o 
 -10  15   4        1.21        0.61      1.51 o 
  -9  15   4        0.07        1.53      1.18 o 
  -8  15   4        6.53        5.75      1.09 o 
  -7  15   4       59.15       49.24      1.54 o 
  -6  15   4       10.13       11.30      0.75 o 
  -5  15   4        0.29        6.55      2.45 o 
  -4  15   4        0.25        1.88      1.83 o 
  -3  15   4      115.48      114.47      3.49 o 
  -2  15   4      238.62      237.43      5.63 o 
  -1  15   4       58.47       53.94      2.32 o 
   0  15   4        0.43        2.06      1.78 o 
   1  15   4       12.31       13.17      1.91 o 
   2  15   4       12.44       12.76      1.94 o 
   3  15   4        7.04        7.58      0.54 o 
   4  15   4        1.59        2.27      0.77 o 
   5  15   4       19.61       19.09      1.08 o 
   6  15   4      103.37       92.68      2.16 o 
   7  15   4        0.99        0.19      1.41 o 
   8  15   4        1.03        8.41      1.63 o 
  -9  16   4       38.43       20.67      2.63 o 
  -8  16   4        7.96        7.32      1.60 o 
  -7  16   4        1.61        1.65      1.10 o 
  -6  16   4       41.40       41.61      1.52 o 
  -5  16   4       37.54       32.58      2.65 o 
  -4  16   4        1.77       -1.16      1.52 o 
  -3  16   4        0.39        0.80      2.04 o 
  -2  16   4       42.74       40.22      2.67 o 
  -1  16   4       22.11       19.29      3.42 o 
   0  16   4        0.13        0.27      1.99 o 
   1  16   4       15.15       14.30      2.12 o 
   2  16   4        7.18        3.35      1.95 o 
   3  16   4       79.17       77.35      3.15 o 
   4  16   4        3.94        3.64      1.19 o 
   5  16   4       13.18       11.56      1.25 o 
   6  16   4        1.28        0.71      1.57 o 
   7  16   4        6.29        6.79      2.65 o 
  -7  17   4        8.19        4.05      2.04 o 
  -6  17   4        8.53        5.55      2.06 o 
  -5  17   4       11.39       11.69      2.41 o 
  -4  17   4        0.84        3.76      2.13 o 
  -3  17   4        6.47        5.81      2.12 o 
  -2  17   4        0.51        0.57      1.90 o 
  -1  17   4        3.98        6.53      1.78 o 
   0  17   4       23.70       23.01      2.33 o 
   1  17   4       37.91       48.10      2.74 o 
   2  17   4        0.36        5.59      2.17 o 
   3  17   4        2.95       -1.36      2.28 o 
   4  17   4        0.82       -0.06      1.80 o 
   5  17   4        0.01        0.90      2.52 o 
  -5  18   4       28.91       33.45      2.99 o 
  -4  18   4        5.76        7.42      2.38 o 
  -3  18   4        0.46        1.78      2.22 o 
  -2  18   4        0.84        4.64      2.27 o 
  -1  18   4        5.80       10.95      2.13 o 
   0  18   4        1.23        4.55      2.74 o 
   1  18   4        2.31        0.95      2.32 o 
   2  18   4        4.66        8.13      2.45 o 
   3  18   4       12.15       13.21      2.56 o 
 -16   1   5        4.74        1.54      2.08 o 
 -15   1   5       10.70        8.59      1.61 o 
 -14   1   5        1.22        0.83      1.37 o 
 -13   1   5        0.92       -0.50      1.09 o 
 -12   1   5      240.63      215.59      3.78 o 
 -11   1   5      724.36      784.30     10.66 o 
 -10   1   5      152.24      131.64      2.34 o 
  -9   1   5       93.48       81.52      1.69 o 
  -8   1   5       15.65       18.17      1.03 o 
  -7   1   5      102.74      104.79      1.97 o 
  -6   1   5       40.22       51.55      1.08 o 
  -5   1   5      928.28      974.85     14.33 o 
  -4   1   5      167.44      195.30      2.93 o 
  -3   1   5     1474.14     1526.53     19.70 o 
  -2   1   5       13.59       16.21      0.62 o 
  -1   1   5      251.88      301.98      4.51 o 
   0   1   5       57.99       52.47      1.13 o 
   1   1   5      458.65      438.65      5.93 o 
   2   1   5      180.47      150.88      2.38 o 
   3   1   5       66.74       67.12      1.36 o 
   4   1   5       71.57       78.38      1.52 o 
   5   1   5      444.88      464.72      6.31 o 
   6   1   5      130.69      128.79      2.19 o 
   7   1   5       48.27       38.54      1.43 o 
   8   1   5       10.08       14.73      1.45 o 
   9   1   5       16.51       18.76      1.34 o 
  10   1   5       14.76       10.39      1.34 o 
  11   1   5       31.59       35.50      1.75 o 
  12   1   5       11.77       11.39      1.66 o 
  13   1   5        1.35        0.67      1.68 o 
 -16   2   5        1.38       -0.58      1.84 o 
 -15   2   5        0.01       -0.29      1.61 o 
 -14   2   5        2.04        1.13      1.45 o 
 -13   2   5        0.01        2.02      1.29 o 
 -12   2   5        8.40       10.70      1.40 o 
 -11   2   5       45.68       42.41      1.60 o 
 -10   2   5       22.92       22.50      1.19 o 
  -9   2   5      202.65      224.70      3.46 o 
  -8   2   5       28.02       27.05      1.09 o 
  -7   2   5      245.68      269.71      3.80 o 
  -6   2   5      112.43      129.35      2.01 o 
  -5   2   5      271.00      277.26      3.95 o 
  -4   2   5       27.48       28.92      0.89 o 
  -3   2   5      847.47      885.01     13.49 o 
  -2   2   5        0.01        1.01      0.51 o 
  -1   2   5      375.84      377.13      5.59 o 
   0   2   5       74.10       68.08      1.37 o 
   1   2   5      822.46      785.78     11.29 o 
   2   2   5     1362.87     1494.33     20.62 o 
   3   2   5      175.95      172.23      2.61 o 
   4   2   5      123.78      129.26      2.07 o 
   5   2   5       55.34       61.70      1.43 o 
   6   2   5       32.48       28.72      1.14 o 
   7   2   5       47.51       56.83      1.57 o 
   8   2   5       19.11       24.99      1.52 o 
   9   2   5        0.20       -0.22      1.29 o 
  10   2   5      117.14      105.36      2.31 o 
  11   2   5       19.54       12.67      1.52 o 
  12   2   5       21.41       16.92      1.63 o 
  13   2   5       10.41        7.36      1.33 o 
 -16   3   5        0.01       -1.82      1.94 o 
 -15   3   5       19.97       29.46      2.00 o 
 -14   3   5        0.21       -1.29      1.29 o 
 -13   3   5      131.84      136.29      2.87 o 
 -12   3   5      762.89      803.55     11.71 o 
 -11   3   5      338.13      344.00      5.09 o 
 -10   3   5       71.41       75.05      1.81 o 
  -9   3   5        0.31       -0.22      0.88 o 
  -8   3   5      112.78      114.00      2.05 o 
  -7   3   5      150.42      148.47      2.35 o 
  -6   3   5      877.80      961.64     12.46 o 
  -5   3   5      193.45      211.56      3.05 o 
  -4   3   5      753.11      866.55     11.81 o 
  -3   3   5      293.48      274.06      4.03 o 
  -2   3   5      115.37      140.30      2.16 o 
  -1   3   5      760.37      762.08     10.82 o 
   0   3   5      878.00      986.53     14.26 o 
   1   3   5     2030.56     2306.08     29.86 o 
   2   3   5     3598.96     4446.43     87.06 o 
   3   3   5      186.96      189.12      2.80 o 
   4   3   5      222.06      256.27      3.53 o 
   5   3   5      252.95      276.27      3.85 o 
   6   3   5      154.58      145.91      2.59 o 
   7   3   5      183.61      190.58      3.11 o 
   8   3   5     1214.31     1316.01     17.37 o 
   9   3   5      196.96      201.92      3.66 o 
  10   3   5       66.05       74.38      2.21 o 
  11   3   5        5.90        3.03      1.27 o 
  12   3   5       17.05       11.85      1.38 o 
  13   3   5        3.13        5.93      1.96 o 
 -16   4   5        0.83        2.89      2.57 o 
 -15   4   5        4.88        3.42      1.76 o 
 -14   4   5        2.97        4.39      1.53 o 
 -13   4   5        7.70        6.67      1.35 o 
 -12   4   5       97.88       94.84      2.45 o 
 -11   4   5        0.07        0.22      1.04 o 
 -10   4   5       70.09       68.83      1.87 o 
  -9   4   5       83.77       75.59      1.63 o 
  -8   4   5       91.96       90.36      1.84 o 
  -7   4   5      428.27      436.59      5.88 o 
  -6   4   5      177.80      180.55      2.66 o 
  -5   4   5      159.66      155.39      2.27 o 
  -4   4   5        0.16        0.14      0.47 o 
  -3   4   5        0.06       -0.47      0.47 o 
  -2   4   5      147.54      149.50      2.43 o 
  -1   4   5      160.38      131.97      2.16 o 
   0   4   5      398.02      376.17      5.36 o 
   1   4   5       23.18       16.96      0.70 o 
   2   4   5        0.22        4.35      0.72 o 
   3   4   5      573.38      565.76      7.64 o 
   4   4   5        0.18        0.67      0.72 o 
   5   4   5       34.58       38.59      1.19 o 
   6   4   5       11.47       13.88      1.00 o 
   7   4   5       78.89       75.03      1.67 o 
   8   4   5       19.98       33.85      1.59 o 
   9   4   5        1.27        3.47      1.16 o 
  10   4   5        0.78        2.78      1.13 o 
  11   4   5       11.43       11.14      1.39 o 
  12   4   5        0.22       -1.67      1.73 o 
  13   4   5       13.06       16.02      2.31 o 
 -15   5   5        2.56        0.42      1.35 o 
 -14   5   5        8.41       10.54      1.51 o 
 -13   5   5        6.37        9.47      1.13 o 
 -12   5   5        0.01       -1.20      1.20 o 
 -11   5   5        0.13        1.07      1.06 o 
 -10   5   5       70.15       68.91      1.60 o 
  -9   5   5        0.86       -0.38      0.95 o 
  -8   5   5       68.69       72.06      1.54 o 
  -7   5   5       13.28       14.44      0.89 o 
  -6   5   5       77.62       88.92      1.61 o 
  -5   5   5      206.65      199.17      3.04 o 
  -4   5   5      257.63      289.62      3.94 o 
  -3   5   5       89.70      129.86      2.07 o 
  -2   5   5       46.86       63.32      1.23 o 
  -1   5   5      618.65      695.61     10.11 o 
   0   5   5        2.51        0.54      0.43 o 
   1   5   5       11.54        9.11      0.51 o 
   2   5   5      448.06      464.71      6.19 o 
   3   5   5       50.98       59.82      1.28 o 
   4   5   5      295.94      298.90      4.19 o 
   5   5   5      144.57      159.08      2.57 o 
   6   5   5      400.07      412.45      5.70 o 
   7   5   5      240.38      251.09      4.16 o 
   8   5   5      415.06      422.84      6.32 o 
   9   5   5       55.61       50.11      1.78 o 
  10   5   5       43.19       40.69      1.64 o 
  11   5   5        1.24        2.54      1.69 o 
  12   5   5        0.00       -0.04      1.46 o 
  13   5   5       31.37       40.29      2.98 o 
 -15   6   5        8.36        7.06      1.70 o 
 -14   6   5       20.17       20.79      1.89 o 
 -13   6   5        0.28       -1.25      1.25 o 
 -12   6   5      179.30      179.42      3.23 o 
 -11   6   5      119.73      120.05      2.52 o 
 -10   6   5      266.12      293.42      4.41 o 
  -9   6   5      632.16      650.14      9.27 o 
  -8   6   5        4.40        3.45      0.92 o 
  -7   6   5        4.46        2.23      0.70 o 
  -6   6   5      360.08      325.78      4.68 o 
  -5   6   5       51.20       36.09      0.93 o 
  -4   6   5       75.61       64.66      1.29 o 
  -3   6   5       69.32       60.34      1.33 o 
  -2   6   5       20.94       18.95      0.63 o 
  -1   6   5      123.57      101.60      2.05 o 
   0   6   5       60.52       68.53      1.33 o 
   1   6   5        5.02        9.24      0.53 o 
   2   6   5      162.83      170.49      2.66 o 
   3   6   5      581.23      610.04      7.80 o 
   4   6   5       22.48       26.80      1.11 o 
   5   6   5      164.99      160.02      2.51 o 
   6   6   5      162.77      177.47      3.00 o 
   7   6   5       26.92       19.71      1.25 o 
   8   6   5        2.32        7.83      1.31 o 
   9   6   5      128.40      137.26      2.76 o 
  10   6   5       17.55       14.59      1.34 o 
  11   6   5        0.71        3.13      1.34 o 
  12   6   5        2.60        4.81      1.89 o 
 -15   7   5        2.41        2.95      1.98 o 
 -14   7   5       10.01       14.66      1.74 o 
 -13   7   5        5.97        4.43      1.24 o 
 -12   7   5       54.83       51.00      1.80 o 
 -11   7   5        2.87        1.97      1.07 o 
 -10   7   5        4.42        2.54      1.20 o 
  -9   7   5      280.55      277.74      4.21 o 
  -8   7   5       11.45        9.86      0.75 o 
  -7   7   5       73.66       79.61      1.57 o 
  -6   7   5      421.79      459.05      6.47 o 
  -5   7   5      138.28      125.59      1.92 o 
  -4   7   5        7.81        8.37      0.49 o 
  -3   7   5      722.82      681.82     10.43 o 
  -2   7   5      686.07      727.70     12.80 o 
  -1   7   5      206.90      191.51      4.16 o 
   0   7   5      233.75      238.61      4.99 o 
   1   7   5        4.95        7.82      0.43 o 
   2   7   5       35.59       31.79      0.84 o 
   3   7   5        0.85       -0.38      0.70 o 
   4   7   5      772.49      822.47     11.12 o 
   5   7   5        5.22        2.06      0.82 o 
   6   7   5      179.85      182.98      3.05 o 
   7   7   5       10.55       19.33      1.24 o 
   8   7   5        1.71        5.79      1.31 o 
   9   7   5        0.00       -0.44      1.38 o 
  10   7   5        0.27       -0.17      1.36 o 
  11   7   5        1.69        7.56      1.59 o 
  12   7   5        3.34        9.89      2.16 o 
 -14   8   5       16.35       13.21      1.81 o 
 -13   8   5        3.32        3.46      1.64 o 
 -12   8   5       10.05        9.86      1.36 o 
 -11   8   5       22.33       21.13      1.42 o 
 -10   8   5       23.78       24.76      1.27 o 
  -9   8   5        2.83        2.73      1.07 o 
  -8   8   5        5.31        4.99      0.93 o 
  -7   8   5      291.25      294.98      4.25 o 
  -6   8   5       57.59       56.62      1.20 o 
  -5   8   5      210.62      211.85      3.21 o 
  -4   8   5      208.95      212.87      3.69 o 
  -3   8   5        3.45        6.32      1.32 o 
  -2   8   5        0.16       -1.21      1.21 o 
  -1   8   5      230.82      227.83      4.94 o 
   0   8   5       70.07       68.14      2.69 o 
   1   8   5       36.81       33.14      0.80 o 
   2   8   5       33.98       34.55      0.88 o 
   3   8   5        1.05       -0.34      0.60 o 
   4   8   5       28.79       30.06      1.06 o 
   5   8   5       48.06       41.26      1.30 o 
   6   8   5       41.32       41.09      1.47 o 
   7   8   5      223.83      232.30      4.01 o 
   8   8   5       80.41       80.30      1.96 o 
   9   8   5       34.69       28.85      1.52 o 
  10   8   5        0.25        3.42      1.22 o 
  11   8   5        5.72        6.00      1.52 o 
  12   8   5        0.37        4.79      2.13 o 
 -14   9   5       16.11       12.84      1.84 o 
 -13   9   5        0.51        1.63      1.53 o 
 -12   9   5        0.63        2.57      1.30 o 
 -11   9   5        6.17        3.97      1.25 o 
 -10   9   5        3.29        4.92      1.05 o 
  -9   9   5       37.98       34.97      1.26 o 
  -8   9   5       13.25       15.15      1.02 o 
  -7   9   5      177.64      196.50      3.01 o 
  -6   9   5       65.51       57.43      1.21 o 
  -5   9   5       35.59       33.29      0.90 o 
  -4   9   5      575.59      543.89     10.25 o 
  -3   9   5        0.17        3.13      1.13 o 
  -2   9   5       81.25       78.45      2.42 o 
  -1   9   5       50.74       37.07      1.63 o 
   0   9   5       73.66       73.09      2.29 o 
   1   9   5       23.18       20.78      1.61 o 
   2   9   5       65.32       57.40      1.21 o 
   3   9   5        5.63        2.91      0.62 o 
   4   9   5       92.11       88.59      1.87 o 
   5   9   5       25.02       25.97      1.12 o 
   6   9   5       20.34       22.38      1.12 o 
   7   9   5       15.03       17.00      1.21 o 
   8   9   5      235.58      240.87      4.16 o 
   9   9   5       34.15       30.89      1.72 o 
  10   9   5        0.00       -1.55      1.55 o 
  11   9   5       30.95       25.91      1.85 o 
 -14  10   5       22.04       18.26      2.28 o 
 -13  10   5        2.58        1.78      1.51 o 
 -12  10   5       25.01       26.48      1.51 o 
 -11  10   5        0.03       -0.57      0.99 o 
 -10  10   5        0.48        0.74      0.96 o 
  -9  10   5       22.24       21.63      1.21 o 
  -8  10   5      378.09      381.86      5.37 o 
  -7  10   5      181.38      178.78      2.86 o 
  -6  10   5        1.85        1.31      0.61 o 
  -5  10   5        0.00       -0.47      0.47 o 
  -4  10   5      210.91      213.69      5.02 o 
  -3  10   5      193.35      219.40      5.80 o 
  -2  10   5        7.47        1.84      1.58 o 
  -1  10   5       76.25       80.61      2.60 o 
   0  10   5      258.90      262.62      6.01 o 
   1  10   5       52.20       49.53      2.10 o 
   2  10   5       58.56       61.10      1.21 o 
   3  10   5      467.24      477.78      6.85 o 
   4  10   5       97.04      104.90      2.02 o 
   5  10   5       65.18       69.60      1.65 o 
   6  10   5        9.54        8.35      1.12 o 
   7  10   5       12.12       10.77      1.15 o 
   8  10   5       11.70       11.47      1.30 o 
   9  10   5        2.10        0.80      1.49 o 
  10  10   5        8.67        8.63      1.73 o 
  11  10   5        2.45        2.14      1.88 o 
 -13  11   5       26.49       30.35      2.26 o 
 -12  11   5        6.34        6.37      1.29 o 
 -11  11   5        0.36        2.34      1.23 o 
 -10  11   5       10.12        7.23      1.27 o 
  -9  11   5       31.89       27.35      1.20 o 
  -8  11   5      348.05      367.23      5.47 o 
  -7  11   5       11.86       10.09      0.85 o 
  -6  11   5      272.68      285.50      4.63 o 
  -5  11   5        6.56        3.90      0.33 o 
  -4  11   5       16.12       11.00      1.42 o 
  -3  11   5      116.42      110.11      3.03 o 
  -2  11   5       86.20       82.24      2.57 o 
  -1  11   5      348.07      379.57      7.77 o 
   0  11   5        0.84       -0.91      1.29 o 
   1  11   5       78.64       77.83      2.22 o 
   2  11   5       18.30       15.48      1.87 o 
   3  11   5      214.11      215.51      3.94 o 
   4  11   5        1.18        2.80      0.81 o 
   5  11   5      133.13      139.71      2.65 o 
   6  11   5      113.73      115.95      2.36 o 
   7  11   5       71.11       77.50      1.97 o 
   8  11   5       89.35       89.88      2.23 o 
   9  11   5        4.01       -0.06      1.35 o 
  10  11   5       16.49       10.37      1.57 o 
 -12  12   5       10.33        4.12      1.53 o 
 -11  12   5        0.01        1.39      1.39 o 
 -10  12   5       37.38       32.33      1.58 o 
  -9  12   5        3.01        3.25      0.96 o 
  -8  12   5       39.31       43.63      1.37 o 
  -7  12   5        0.13       -0.66      0.68 o 
  -6  12   5       62.12       56.57      1.28 o 
  -5  12   5       76.28       78.56      2.47 o 
  -4  12   5       77.14       78.65      2.94 o 
  -3  12   5       10.32       10.54      1.81 o 
  -2  12   5      126.86      110.93      3.49 o 
  -1  12   5       36.22       32.41      1.71 o 
   0  12   5        0.83        3.67      1.67 o 
   1  12   5        8.94        7.66      1.42 o 
   2  12   5      265.02      290.20      6.77 o 
   3  12   5       18.55       17.84      0.70 o 
   4  12   5      212.11      213.62      3.68 o 
   5  12   5        5.09        5.07      0.84 o 
   6  12   5        1.94        3.09      0.92 o 
   7  12   5       47.72       49.74      1.58 o 
   8  12   5       22.85       22.01      1.45 o 
   9  12   5        8.53        7.04      1.44 o 
  10  12   5        2.95        4.80      1.89 o 
 -12  13   5        0.73        1.31      1.34 o 
 -11  13   5       11.72       11.45      1.37 o 
 -10  13   5        0.70        0.42      1.10 o 
  -9  13   5        1.28        1.75      1.07 o 
  -8  13   5       32.72       35.35      1.30 o 
  -7  13   5      144.25      146.00      2.78 o 
  -6  13   5      169.99      178.83      3.30 o 
  -5  13   5        8.28        6.11      1.72 o 
  -4  13   5       71.91       75.86      2.98 o 
  -3  13   5      164.31      171.49      4.49 o 
  -2  13   5      643.70      715.60     15.37 o 
  -1  13   5      168.25      178.81      4.66 o 
   0  13   5       36.59       42.48      2.23 o 
   1  13   5       83.52       88.79      2.92 o 
   2  13   5       14.89        7.73      2.03 o 
   3  13   5       26.38       28.67      2.06 o 
   4  13   5        1.71        3.02      0.68 o 
   5  13   5        7.38        6.74      0.99 o 
   6  13   5       24.25       22.44      1.21 o 
   7  13   5        0.01        1.80      1.15 o 
   8  13   5       18.83       15.98      1.49 o 
   9  13   5       58.99       50.62      2.20 o 
 -11  14   5        0.46       -0.30      1.32 o 
 -10  14   5       25.40       26.62      1.79 o 
  -9  14   5        0.34        0.73      1.14 o 
  -8  14   5        2.31        4.22      0.89 o 
  -7  14   5        0.11        0.17      0.74 o 
  -6  14   5       83.43       85.59      3.27 o 
  -5  14   5       43.61       42.62      3.03 o 
  -4  14   5        6.11        6.85      2.02 o 
  -3  14   5       18.52       17.74      2.38 o 
  -2  14   5        0.00       -1.42      1.87 o 
  -1  14   5       44.53       44.03      2.59 o 
   0  14   5      138.56      133.60      3.84 o 
   1  14   5       31.05       34.02      2.43 o 
   2  14   5        9.08        4.95      1.44 o 
   3  14   5       98.79       92.08      3.39 o 
   4  14   5        7.07        6.32      0.76 o 
   5  14   5       37.63       36.86      1.29 o 
   6  14   5       10.74       11.77      1.07 o 
   7  14   5        0.06       -0.85      1.37 o 
   8  14   5        6.43        6.24      1.78 o 
 -10  15   5        0.45        0.24      2.98 o 
  -9  15   5        3.72        3.68      1.63 o 
  -8  15   5       54.95       56.20      2.20 o 
  -7  15   5       10.14        9.40      1.02 o 
  -6  15   5       45.85       62.81      3.30 o 
  -5  15   5       29.53       36.62      2.91 o 
  -4  15   5        0.01        2.80      1.56 o 
  -3  15   5        1.92        2.62      2.04 o 
  -2  15   5       22.31       27.78      2.16 o 
  -1  15   5      198.26      203.25      5.27 o 
   0  15   5       22.86       20.01      2.34 o 
   1  15   5       37.99       40.85      2.46 o 
   2  15   5       11.60       13.15      2.05 o 
   3  15   5       16.80       15.92      2.26 o 
   4  15   5        0.57        0.47      2.31 o 
   5  15   5        6.19        4.81      1.14 o 
   6  15   5       15.09       17.46      1.79 o 
   7  15   5        0.45        2.64      2.13 o 
  -8  16   5        6.61       -0.16      2.42 o 
  -7  16   5        3.46        4.35      2.46 o 
  -6  16   5        1.72        5.40      2.03 o 
  -5  16   5        3.80        6.21      1.90 o 
  -4  16   5       51.46       50.34      2.96 o 
  -3  16   5        7.83       11.23      2.34 o 
  -2  16   5       15.85       12.84      1.76 o 
  -1  16   5       74.43       76.99      3.05 o 
   0  16   5       11.47        9.22      2.15 o 
   1  16   5        8.17        8.18      2.09 o 
   2  16   5       18.14       20.46      2.68 o 
   3  16   5       11.81       11.10      2.49 o 
   4  16   5       25.29       35.74      2.87 o 
   5  16   5        6.32        1.08      2.36 o 
   6  16   5       10.43        9.45      2.48 o 
  -7  17   5       15.75       16.36      2.29 o 
  -6  17   5        3.98        1.72      1.84 o 
  -5  17   5        0.01        0.98      1.85 o 
  -4  17   5        0.73       -1.28      2.42 o 
  -3  17   5      103.38       97.42      3.80 o 
  -2  17   5      161.46      159.62      4.87 o 
  -1  17   5        5.99        7.24      2.78 o 
   0  17   5        3.61        7.57      2.57 o 
   1  17   5        4.93        7.43      2.75 o 
   2  17   5       14.50       12.82      2.31 o 
   3  17   5       19.64       16.11      2.64 o 
   4  17   5       14.34       11.99      2.46 o 
  -4  18   5        0.43        1.86      2.07 o 
  -3  18   5        7.74        8.46      2.36 o 
  -2  18   5        3.19        6.32      2.21 o 
  -1  18   5       27.88       29.07      3.05 o 
   0  18   5       39.88       42.68      3.21 o 
   1  18   5        0.05        3.42      2.57 o 
 -16   0   6        0.00        7.31      4.12 o 
 -15   0   6        4.07        3.12      2.14 o 
 -14   0   6      100.15      108.32      4.01 o 
 -13   0   6      383.20      378.03      9.11 o 
 -12   0   6      151.92      126.24      3.91 o 
 -11   0   6      351.75      396.09      8.14 o 
 -10   0   6      139.43      125.62      3.54 o 
  -9   0   6       12.29       15.18      1.24 o 
  -8   0   6       43.93       38.27      1.62 o 
  -7   0   6      183.95      185.89      4.97 o 
  -6   0   6      202.30      223.37      4.42 o 
  -5   0   6      118.57      139.37      3.16 o 
  -4   0   6      376.17      403.50      7.71 o 
  -3   0   6        4.28        2.27      1.01 o 
  -2   0   6      230.67      226.35      5.19 o 
  -1   0   6      586.59      589.63     10.45 o 
   0   0   6       28.69       24.37      1.13 o 
   1   0   6      277.77      265.64      5.63 o 
   2   0   6      479.26      470.33      9.54 o 
   3   0   6      432.11      442.40      8.54 o 
   4   0   6      172.26      189.11      4.50 o 
   5   0   6       43.92       37.00      1.53 o 
   6   0   6      374.40      355.10      7.31 o 
   7   0   6       45.82       56.09      2.36 o 
   8   0   6      110.33      111.84      3.40 o 
   9   0   6        1.37        2.33      1.54 o 
  10   0   6       63.59       55.15      3.10 o 
  11   0   6        6.79        1.16      0.98 o 
  12   0   6       87.85       99.36      4.58 o 
  13   0   6        9.92       14.44      4.34 o 
 -16   1   6       11.45        9.73      2.50 o 
 -15   1   6        2.39        3.01      1.61 o 
 -14   1   6        4.45       10.20      1.52 o 
 -13   1   6      154.39      167.83      3.33 o 
 -12   1   6      231.51      222.60      3.92 o 
 -11   1   6        8.05        9.64      1.03 o 
 -10   1   6       75.34       78.14      1.80 o 
  -9   1   6       20.03       19.19      1.01 o 
  -8   1   6       19.72       18.45      0.83 o 
  -7   1   6      266.56      284.29      3.81 o 
  -6   1   6      347.86      381.42      5.06 o 
  -5   1   6      186.80      212.35      3.21 o 
  -4   1   6      329.13      335.88      4.65 o 
  -3   1   6      349.29      389.10      5.46 o 
  -2   1   6        1.14        2.06      0.59 o 
  -1   1   6     1588.64     1735.73     23.78 o 
   0   1   6     1617.13     1782.73     22.97 o 
   1   1   6      826.37      938.22     12.32 o 
   2   1   6       54.83       48.16      1.22 o 
   3   1   6      277.59      287.51      4.11 o 
   4   1   6      259.63      270.20      3.80 o 
   5   1   6      510.70      523.95      6.95 o 
   6   1   6      381.22      400.24      5.62 o 
   7   1   6      581.88      630.00      8.84 o 
   8   1   6      117.67      118.29      2.45 o 
   9   1   6       32.28       29.16      1.44 o 
  10   1   6        0.72        0.87      1.30 o 
  11   1   6        4.96        7.14      1.29 o 
  12   1   6       28.62       16.26      1.44 o 
  13   1   6        0.66        0.79      2.36 o 
 -16   2   6        0.02        3.87      2.64 o 
 -15   2   6        0.35        3.27      1.50 o 
 -14   2   6        6.65        6.89      1.40 o 
 -13   2   6       37.69       30.30      1.83 o 
 -12   2   6       57.90       56.26      1.69 o 
 -11   2   6        0.49        0.38      1.24 o 
 -10   2   6       81.31       87.10      1.94 o 
  -9   2   6       30.10       25.17      1.15 o 
  -8   2   6       76.69       81.33      1.93 o 
  -7   2   6      761.03      781.13      9.63 o 
  -6   2   6       49.84       51.04      1.33 o 
  -5   2   6       10.53       13.47      0.72 o 
  -4   2   6       20.44       26.06      0.85 o 
  -3   2   6        0.22       -0.50      0.50 o 
  -2   2   6      719.08      770.66     10.84 o 
  -1   2   6      288.27      269.31      3.82 o 
   0   2   6      429.47      402.57      6.54 o 
   1   2   6      608.20      621.22      8.17 o 
   2   2   6      511.72      491.79      6.75 o 
   3   2   6      298.32      305.48      4.61 o 
   4   2   6        1.43        1.80      0.81 o 
   5   2   6        0.80        1.62      1.04 o 
   6   2   6       11.82        9.80      0.97 o 
   7   2   6       31.08       37.94      1.55 o 
   8   2   6      128.27      133.54      2.72 o 
   9   2   6        0.35        2.57      1.38 o 
  10   2   6        6.28        4.96      1.20 o 
  11   2   6        0.01        0.60      1.03 o 
  12   2   6        4.90        2.71      1.11 o 
 -16   3   6       18.49       13.22      2.47 o 
 -15   3   6        2.41        3.50      1.99 o 
 -14   3   6        0.36       -1.37      1.40 o 
 -13   3   6        2.05        0.67      1.23 o 
 -12   3   6        0.08       -1.05      1.12 o 
 -11   3   6       33.70       35.59      1.40 o 
 -10   3   6      199.71      225.10      3.70 o 
  -9   3   6      153.28      149.92      2.63 o 
  -8   3   6       54.46       53.97      1.33 o 
  -7   3   6       11.98       11.45      0.87 o 
  -6   3   6       95.52       85.16      1.63 o 
  -5   3   6        1.63       -0.72      0.72 o 
  -4   3   6      136.24      156.92      2.62 o 
  -3   3   6       72.02       83.73      1.47 o 
  -2   3   6       13.64       14.82      0.70 o 
  -1   3   6     1288.72     1403.42     18.85 o 
   0   3   6     2121.95     2348.00     31.35 o 
   1   3   6      292.98      299.91      4.39 o 
   2   3   6        7.64        0.99      0.69 o 
   3   3   6        0.45       -0.35      0.78 o 
   4   3   6       53.16       56.69      1.41 o 
   5   3   6       27.98       24.37      1.13 o 
   6   3   6        9.77        6.43      0.87 o 
   7   3   6       19.51       18.05      1.27 o 
   8   3   6      360.44      361.72      5.94 o 
   9   3   6       21.20       17.22      1.37 o 
  10   3   6       41.35       25.38      1.53 o 
  11   3   6        9.69        5.28      1.33 o 
  12   3   6       11.77        2.98      1.15 o 
 -15   4   6       15.19        9.26      1.89 o 
 -14   4   6        7.04        7.36      1.65 o 
 -13   4   6       53.26       47.92      1.89 o 
 -12   4   6       86.28       84.38      2.11 o 
 -11   4   6        2.73        5.04      0.97 o 
 -10   4   6       11.93       13.58      1.16 o 
  -9   4   6       33.98       37.65      1.44 o 
  -8   4   6      422.56      438.39      6.55 o 
  -7   4   6        1.66        1.39      0.65 o 
  -6   4   6        9.15        8.52      0.81 o 
  -5   4   6      462.75      467.58      6.20 o 
  -4   4   6       61.00       54.83      1.14 o 
  -3   4   6      618.29      652.13      9.45 o 
  -2   4   6       10.38       10.63      0.57 o 
  -1   4   6        8.34        8.05      0.62 o 
   0   4   6        0.50        0.34      0.61 o 
   1   4   6      217.54      231.07      3.42 o 
   2   4   6      204.01      208.88      3.26 o 
   3   4   6        3.72        2.51      0.73 o 
   4   4   6      150.99      152.27      2.45 o 
   5   4   6      148.71      152.38      2.58 o 
   6   4   6        2.94        3.19      1.09 o 
   7   4   6       14.67       15.77      1.27 o 
   8   4   6      124.34      120.71      2.59 o 
   9   4   6        1.74        3.59      1.39 o 
  10   4   6        0.53        4.73      1.26 o 
  11   4   6        0.52       -0.19      1.20 o 
  12   4   6        1.87        3.96      2.29 o 
 -15   5   6       10.45       11.32      1.78 o 
 -14   5   6        0.60       -1.72      1.72 o 
 -13   5   6       67.00       68.24      2.30 o 
 -12   5   6      208.44      212.21      3.83 o 
 -11   5   6        6.97        6.28      1.33 o 
 -10   5   6       44.28       42.30      1.60 o 
  -9   5   6       14.51       15.72      1.33 o 
  -8   5   6      231.18      227.38      3.33 o 
  -7   5   6        9.05       11.41      0.87 o 
  -6   5   6      631.11      679.68     10.36 o 
  -5   5   6      277.62      327.15      4.78 o 
  -4   5   6       91.05       83.45      1.51 o 
  -3   5   6      832.04      938.99     12.57 o 
  -2   5   6        0.17       -0.48      0.48 o 
  -1   5   6       91.59       71.38      1.45 o 
   0   5   6       29.77       22.65      0.84 o 
   1   5   6       12.35        9.18      0.66 o 
   2   5   6      815.68      810.18     10.57 o 
   3   5   6       34.33       27.81      1.15 o 
   4   5   6       91.39       96.06      1.89 o 
   5   5   6      303.93      344.34      4.70 o 
   6   5   6       26.48       23.88      1.49 o 
   7   5   6      252.10      252.37      3.93 o 
   8   5   6       54.65       58.27      1.76 o 
   9   5   6        0.25        2.51      1.21 o 
  10   5   6       15.12       19.36      1.46 o 
  11   5   6       39.88       43.21      2.28 o 
  12   5   6       46.00       60.62      2.95 o 
 -15   6   6        1.73        7.24      1.95 o 
 -14   6   6       31.63       37.89      2.03 o 
 -13   6   6        0.06        2.99      1.58 o 
 -12   6   6        5.22        3.94      1.21 o 
 -11   6   6       34.27       37.24      1.56 o 
 -10   6   6       62.76       61.28      1.80 o 
  -9   6   6      320.69      310.28      4.65 o 
  -8   6   6        4.79        8.80      0.97 o 
  -7   6   6      285.07      280.55      3.96 o 
  -6   6   6      106.58      102.03      1.89 o 
  -5   6   6      135.21      125.45      2.04 o 
  -4   6   6      622.56      690.06      9.57 o 
  -3   6   6       12.30       10.46      0.53 o 
  -2   6   6      126.14      117.71      2.03 o 
  -1   6   6      178.67      185.59      2.78 o 
   0   6   6        9.82        9.10      0.51 o 
   1   6   6       13.44       16.07      0.70 o 
   2   6   6       35.52       28.44      1.00 o 
   3   6   6       73.46       63.43      1.36 o 
   4   6   6      226.73      234.31      3.78 o 
   5   6   6       84.58       91.37      1.84 o 
   6   6   6      124.24      135.12      2.43 o 
   7   6   6       22.99       20.76      1.31 o 
   8   6   6        8.21        8.68      1.35 o 
   9   6   6       50.48       50.31      1.93 o 
  10   6   6       41.12       41.10      1.82 o 
  11   6   6        0.05       -1.53      1.53 o 
  12   6   6        6.33       10.30      2.54 o 
 -15   7   6        0.47        2.47      1.65 o 
 -14   7   6       13.88       10.28      1.82 o 
 -13   7   6       12.04        9.19      1.42 o 
 -12   7   6        4.09        3.86      1.25 o 
 -11   7   6        3.82        5.02      1.23 o 
 -10   7   6        5.85        2.04      1.07 o 
  -9   7   6      532.74      588.54      8.13 o 
  -8   7   6       32.61       33.90      1.37 o 
  -7   7   6      447.93      443.96      6.15 o 
  -6   7   6       42.41       32.66      1.07 o 
  -5   7   6      261.74      264.88      3.94 o 
  -4   7   6       78.18       79.12      1.52 o 
  -3   7   6       36.65       36.68      0.81 o 
  -2   7   6        3.03        3.46      1.24 o 
  -1   7   6      216.65      206.52      3.47 o 
   0   7   6       25.22       26.46      0.71 o 
   1   7   6      582.11      624.82      9.36 o 
   2   7   6      132.79      124.55      2.09 o 
   3   7   6      353.99      367.86      5.38 o 
   4   7   6       12.46       10.81      0.88 o 
   5   7   6      468.83      488.44      7.05 o 
   6   7   6        1.06       -1.09      1.09 o 
   7   7   6      386.38      391.57      6.18 o 
   8   7   6       95.24       94.12      2.23 o 
   9   7   6       33.62       33.37      1.54 o 
  10   7   6        2.03        2.13      1.35 o 
  11   7   6        9.21        7.85      1.95 o 
 -14   8   6        4.23        1.75      1.79 o 
 -13   8   6       10.15       10.47      1.54 o 
 -12   8   6        7.57        6.28      1.21 o 
 -11   8   6      137.66      138.04      2.70 o 
 -10   8   6       28.35       25.00      1.31 o 
  -9   8   6       21.28       20.82      1.14 o 
  -8   8   6        5.45        3.65      0.87 o 
  -7   8   6        2.42        2.46      0.79 o 
  -6   8   6       45.12       39.84      1.18 o 
  -5   8   6        3.90        3.67      0.55 o 
  -4   8   6       74.06       72.44      1.50 o 
  -3   8   6       19.10       15.69      1.39 o 
  -2   8   6        1.31        2.73      1.20 o 
  -1   8   6       99.48       97.38      2.64 o 
   0   8   6       51.25       46.68      1.97 o 
   1   8   6      178.85      181.20      2.89 o 
   2   8   6      123.00      128.77      2.19 o 
   3   8   6      306.63      320.54      4.82 o 
   4   8   6        7.07        7.11      0.78 o 
   5   8   6       49.61       54.71      1.46 o 
   6   8   6        0.72        0.61      0.87 o 
   7   8   6       16.77       18.52      1.35 o 
   8   8   6        1.44        2.56      1.29 o 
   9   8   6       14.73       16.30      1.57 o 
  10   8   6       26.62       31.53      1.83 o 
  11   8   6        2.54        2.58      1.90 o 
 -14   9   6       11.13        9.12      2.11 o 
 -13   9   6        0.11        1.96      1.72 o 
 -12   9   6        0.09       -0.40      1.18 o 
 -11   9   6       14.48       12.71      1.25 o 
 -10   9   6        3.52        2.64      1.13 o 
  -9   9   6       76.14       84.37      1.87 o 
  -8   9   6      616.77      653.10      9.14 o 
  -7   9   6       57.24       57.66      1.50 o 
  -6   9   6      139.40      131.82      2.34 o 
  -5   9   6        2.09        2.23      0.43 o 
  -4   9   6     1043.88     1045.62     20.59 o 
  -3   9   6       65.39       58.05      2.53 o 
  -2   9   6       42.16       44.55      2.03 o 
  -1   9   6      217.35      241.69      5.67 o 
   0   9   6       12.02       10.79      1.38 o 
   1   9   6       13.07       11.75      1.67 o 
   2   9   6        2.91        2.32      0.48 o 
   3   9   6      128.58      129.26      2.44 o 
   4   9   6       44.12       47.22      1.28 o 
   5   9   6      562.22      600.36      8.62 o 
   6   9   6       27.09       31.03      1.28 o 
   7   9   6       31.02       25.86      1.36 o 
   8   9   6       80.31       85.60      2.22 o 
   9   9   6       14.65       17.84      1.56 o 
  10   9   6       10.10        9.88      1.49 o 
  11   9   6        6.42        6.81      2.18 o 
 -13  10   6        0.06        0.70      1.73 o 
 -12  10   6        8.95        9.51      1.28 o 
 -11  10   6       33.42       37.60      1.54 o 
 -10  10   6       23.57       22.83      1.35 o 
  -9  10   6       34.54       26.99      1.19 o 
  -8  10   6        9.88       10.05      0.95 o 
  -7  10   6        9.19       10.12      0.80 o 
  -6  10   6       32.53       29.98      0.88 o 
  -5  10   6      115.73      101.92      3.24 o 
  -4  10   6        4.30        2.90      1.89 o 
  -3  10   6      560.24      622.48     12.70 o 
  -2  10   6      377.08      390.78      7.68 o 
  -1  10   6        7.07        6.49      1.80 o 
   0  10   6        0.30       -0.79      1.66 o 
   1  10   6       28.44       25.48      1.84 o 
   2  10   6      183.12      166.44      3.18 o 
   3  10   6       39.67       45.20      1.40 o 
   4  10   6      253.97      259.21      4.15 o 
   5  10   6       45.08       48.51      1.49 o 
   6  10   6        1.56        0.67      1.10 o 
   7  10   6      104.89       97.08      2.27 o 
   8  10   6        0.23        3.44      1.25 o 
   9  10   6        9.50        4.87      1.27 o 
  10  10   6        2.17        2.45      1.77 o 
 -13  11   6        3.18       -1.53      1.53 o 
 -12  11   6        5.89        6.63      1.47 o 
 -11  11   6        5.08        6.08      1.29 o 
 -10  11   6       26.05       24.52      1.32 o 
  -9  11   6       16.19       19.45      1.09 o 
  -8  11   6       16.09       16.43      1.09 o 
  -7  11   6      241.61      265.20      4.63 o 
  -6  11   6      273.03      276.37      4.37 o 
  -5  11   6       25.80       27.12      2.17 o 
  -4  11   6      166.32      165.91      4.77 o 
  -3  11   6       19.26       18.01      1.68 o 
  -2  11   6       21.45       20.20      2.04 o 
  -1  11   6       28.15       21.53      1.69 o 
   0  11   6      170.35      186.34      4.68 o 
   1  11   6        0.01       -1.84      1.84 o 
   2  11   6      132.98      125.72      3.66 o 
   3  11   6      105.67      113.76      2.28 o 
   4  11   6       44.16       45.90      1.19 o 
   5  11   6       29.33       28.31      1.22 o 
   6  11   6       24.67       34.38      1.41 o 
   7  11   6        8.38        6.68      1.12 o 
   8  11   6        4.76        0.61      1.07 o 
   9  11   6       35.58       36.46      1.74 o 
 -12  12   6        1.53        1.64      1.96 o 
 -11  12   6        0.17        0.26      1.33 o 
 -10  12   6        0.71        3.41      1.08 o 
  -9  12   6       25.57       23.98      1.22 o 
  -8  12   6        0.00        1.22      0.79 o 
  -7  12   6       22.81       20.03      1.03 o 
  -6  12   6       72.44       67.68      2.90 o 
  -5  12   6        6.11        8.16      1.92 o 
  -4  12   6       54.55       54.00      2.56 o 
  -3  12   6       75.33       80.59      3.22 o 
  -2  12   6        6.69        8.80      1.90 o 
  -1  12   6       37.59       30.84      2.22 o 
   0  12   6       46.00       41.59      2.38 o 
   1  12   6       50.89       53.59      2.43 o 
   2  12   6       10.94        6.84      1.68 o 
   3  12   6       16.74       15.18      1.88 o 
   4  12   6       41.02       41.58      1.45 o 
   5  12   6        9.31        9.24      1.03 o 
   6  12   6        1.98        3.54      1.07 o 
   7  12   6        4.60        7.14      1.21 o 
   8  12   6       40.44       37.87      1.61 o 
   9  12   6        0.23        2.72      1.82 o 
 -11  13   6       10.46        6.68      1.60 o 
 -10  13   6       18.73       15.53      1.56 o 
  -9  13   6       24.20       19.58      1.18 o 
  -8  13   6       36.75       30.74      1.15 o 
  -7  13   6        0.43        2.68      1.93 o 
  -6  13   6       16.42        9.44      2.23 o 
  -5  13   6       23.98       31.56      2.64 o 
  -4  13   6      153.96      160.85      4.62 o 
  -3  13   6      180.06      185.03      4.95 o 
  -2  13   6        0.17        0.11      1.27 o 
  -1  13   6        4.73        7.26      1.98 o 
   0  13   6       41.39       42.34      2.47 o 
   1  13   6       57.67       58.12      2.57 o 
   2  13   6       17.14       13.84      1.87 o 
   3  13   6        0.51       -0.23      1.75 o 
   4  13   6       33.31       27.71      0.96 o 
   5  13   6        8.02        7.70      1.08 o 
   6  13   6        0.82        1.86      1.07 o 
   7  13   6        6.96        7.08      1.33 o 
   8  13   6        2.86        0.07      1.83 o 
 -10  14   6        1.16        1.26      1.49 o 
  -9  14   6       20.07       23.57      1.40 o 
  -8  14   6       43.59       51.12      2.25 o 
  -7  14   6       14.45       14.32      2.06 o 
  -6  14   6        4.05        5.23      1.70 o 
  -5  14   6       17.65       20.94      2.64 o 
  -4  14   6        7.34        6.33      2.42 o 
  -3  14   6      128.58      120.97      4.00 o 
  -2  14   6       25.91       20.76      2.19 o 
  -1  14   6       83.26       81.03      3.41 o 
   0  14   6      119.97      128.01      4.48 o 
   1  14   6        2.24        3.05      2.09 o 
   2  14   6        0.39        0.23      2.10 o 
   3  14   6       31.29       25.78      2.61 o 
   4  14   6       46.07       41.48      2.92 o 
   5  14   6       14.24       10.32      1.16 o 
   6  14   6       20.03       19.29      1.79 o 
   7  14   6       57.57       53.59      2.97 o 
  -9  15   6        0.23       -1.94      1.94 o 
  -8  15   6       12.36       13.01      3.31 o 
  -7  15   6        0.34       -2.07      2.07 o 
  -6  15   6        6.00       12.16      2.53 o 
  -5  15   6       69.75       70.73      3.91 o 
  -4  15   6       38.58       41.51      2.75 o 
  -3  15   6       69.10       72.50      3.50 o 
  -2  15   6       94.28       98.18      4.14 o 
  -1  15   6        6.01        3.62      1.85 o 
   0  15   6        7.26        7.81      2.28 o 
   1  15   6       16.47       18.16      2.66 o 
   2  15   6       48.62       53.62      3.64 o 
   3  15   6       26.69       30.05      2.72 o 
   4  15   6        3.07        0.07      2.26 o 
   5  15   6        0.18        1.43      3.13 o 
   6  15   6        0.44       -2.37      2.37 o 
  -7  16   6       10.26        9.11      2.17 o 
  -6  16   6        4.22        4.68      1.54 o 
  -5  16   6        2.12        2.69      2.44 o 
  -4  16   6       32.53       40.98      3.32 o 
  -3  16   6       70.89       59.25      3.41 o 
  -2  16   6        1.59        6.98      2.50 o 
  -1  16   6       31.68       18.40      2.64 o 
   0  16   6        4.73        8.54      2.42 o 
   1  16   6        0.37        5.09      2.56 o 
   2  16   6        0.75        8.88      2.63 o 
   3  16   6        3.78        0.29      3.22 o 
   4  16   6        0.12        3.78      2.32 o 
  -5  17   6        1.20        3.79      2.73 o 
  -4  17   6        0.03       -2.16      2.80 o 
  -3  17   6        6.29        8.78      2.86 o 
  -2  17   6       20.67       18.78      3.26 o 
  -1  17   6       29.32       38.88      3.13 o 
   0  17   6        6.34        9.64      2.83 o 
   1  17   6        1.55        7.13      2.83 o 
   2  17   6        1.13        2.49      2.62 o 
 -15   1   7        2.40        1.40      1.80 o 
 -14   1   7        0.28        0.75      1.44 o 
 -13   1   7       58.39       56.57      2.17 o 
 -12   1   7       17.01       15.70      1.44 o 
 -11   1   7      100.30      113.44      2.34 o 
 -10   1   7        0.05       -1.09      1.09 o 
  -9   1   7       78.98       70.69      1.76 o 
  -8   1   7       23.72       24.17      1.11 o 
  -7   1   7      127.30      123.53      2.14 o 
  -6   1   7      104.30      117.50      1.97 o 
  -5   1   7      188.67      163.21      2.54 o 
  -4   1   7      254.25      262.96      4.11 o 
  -3   1   7       64.59       80.66      1.59 o 
  -2   1   7        6.96        4.77      0.67 o 
  -1   1   7      159.48      164.06      2.48 o 
   0   1   7       19.41       23.18      1.03 o 
   1   1   7      315.75      307.24      4.54 o 
   2   1   7      105.39       97.76      1.86 o 
   3   1   7      209.76      196.78      3.16 o 
   4   1   7      511.24      518.16      7.64 o 
   5   1   7      175.64      185.98      3.07 o 
   6   1   7      125.77      118.37      2.45 o 
   7   1   7       33.39       32.27      1.49 o 
   8   1   7       71.98       65.04      2.07 o 
   9   1   7       80.50       78.96      2.42 o 
  10   1   7       10.77        5.06      1.04 o 
  11   1   7       13.00        8.15      1.32 o 
  12   1   7        4.75        0.74      1.85 o 
 -15   2   7        5.02       -0.72      1.68 o 
 -14   2   7        1.31        1.02      1.37 o 
 -13   2   7       31.91       27.18      1.59 o 
 -12   2   7       56.96       52.55      1.82 o 
 -11   2   7       72.17       74.00      2.02 o 
 -10   2   7       23.73       21.23      1.28 o 
  -9   2   7       35.41       46.75      1.46 o 
  -8   2   7       70.98       68.88      1.51 o 
  -7   2   7      319.71      345.51      4.81 o 
  -6   2   7       99.31      103.82      1.80 o 
  -5   2   7      101.35      115.29      2.01 o 
  -4   2   7       34.39       36.65      1.10 o 
  -3   2   7     1128.24     1288.80     18.28 o 
  -2   2   7      216.62      222.44      3.37 o 
  -1   2   7      161.28      187.12      2.93 o 
   0   2   7      446.38      462.52      6.52 o 
   1   2   7       82.97       80.88      1.59 o 
   2   2   7        1.02        3.57      0.86 o 
   3   2   7      214.07      226.59      3.47 o 
   4   2   7       66.63       62.34      1.65 o 
   5   2   7       91.46       84.43      1.91 o 
   6   2   7       74.63       86.31      2.33 o 
   7   2   7        1.89        1.10      1.25 o 
   8   2   7       21.11       17.76      1.30 o 
   9   2   7        0.10       -0.39      0.99 o 
  10   2   7        0.05        1.41      1.09 o 
  11   2   7       28.40       32.66      2.16 o 
  12   2   7        8.48        2.50      2.28 o 
 -15   3   7        0.08        0.38      1.76 o 
 -14   3   7       62.11       70.53      2.42 o 
 -13   3   7       24.44       22.70      1.65 o 
 -12   3   7        8.92        5.33      1.29 o 
 -11   3   7       11.49       12.67      1.44 o 
 -10   3   7      385.20      421.03      6.30 o 
  -9   3   7       46.84       52.44      1.59 o 
  -8   3   7       26.69       19.44      1.09 o 
  -7   3   7      172.00      190.75      3.04 o 
  -6   3   7      304.89      310.27      4.36 o 
  -5   3   7      391.25      416.66      5.73 o 
  -4   3   7       80.35       85.69      1.54 o 
  -3   3   7      145.22      174.15      2.83 o 
  -2   3   7        0.00       -0.65      0.65 o 
  -1   3   7      201.25      189.88      3.11 o 
   0   3   7      383.02      429.91      5.82 o 
   1   3   7       27.11       28.26      1.03 o 
   2   3   7       84.29       81.93      1.55 o 
   3   3   7        0.12        2.14      0.93 o 
   4   3   7       20.65       24.28      1.18 o 
   5   3   7      146.82      152.58      2.52 o 
   6   3   7      562.42      608.87      8.55 o 
   7   3   7      235.45      229.32      3.90 o 
   8   3   7       23.76       24.06      1.49 o 
   9   3   7        0.78        0.73      1.29 o 
  10   3   7        0.61       -0.32      0.89 o 
  11   3   7       13.84       10.86      1.23 o 
 -15   4   7        0.63        5.15      2.07 o 
 -14   4   7       42.85       41.65      1.93 o 
 -13   4   7        8.33        5.87      1.36 o 
 -12   4   7       51.26       52.04      2.12 o 
 -11   4   7       19.88       22.04      1.38 o 
 -10   4   7      123.87      130.19      2.51 o 
  -9   4   7      138.35      132.03      2.46 o 
  -8   4   7       42.33       41.25      1.54 o 
  -7   4   7       72.41       61.75      1.47 o 
  -6   4   7       31.20       28.46      1.12 o 
  -5   4   7       69.19       76.89      1.59 o 
  -4   4   7        6.50        6.43      0.87 o 
  -3   4   7      199.66      203.33      3.06 o 
  -2   4   7       43.52       44.85      1.11 o 
  -1   4   7        6.76        8.18      0.79 o 
   0   4   7      219.54      215.28      3.47 o 
   1   4   7        0.02        0.77      0.81 o 
   2   4   7       63.54       55.26      1.35 o 
   3   4   7        8.15        8.57      0.92 o 
   4   4   7       83.88       88.03      1.81 o 
   5   4   7        1.25        0.45      1.08 o 
   6   4   7       12.57       11.88      1.23 o 
   7   4   7       13.00       12.65      1.37 o 
   8   4   7        9.39        6.99      1.42 o 
   9   4   7        6.23        4.37      1.41 o 
  10   4   7        0.71        1.99      1.35 o 
  11   4   7        3.27        1.37      1.00 o 
 -15   5   7        0.62        4.30      1.98 o 
 -14   5   7        1.02        0.96      1.46 o 
 -13   5   7        0.43       -0.11      1.22 o 
 -12   5   7       18.87       19.72      1.40 o 
 -11   5   7       16.83       16.00      1.23 o 
 -10   5   7       91.44       88.23      1.95 o 
  -9   5   7      121.67      130.99      2.45 o 
  -8   5   7      145.93      156.11      2.62 o 
  -7   5   7      225.10      202.03      3.13 o 
  -6   5   7       71.27       55.22      1.27 o 
  -5   5   7        4.68        3.42      0.67 o 
  -4   5   7       18.36       15.58      0.76 o 
  -3   5   7       12.58       11.05      0.66 o 
  -2   5   7       37.29       37.39      0.95 o 
  -1   5   7        4.91        4.41      0.72 o 
   0   5   7      145.85      143.66      2.38 o 
   1   5   7       18.98       19.58      0.85 o 
   2   5   7     1276.00     1425.24     19.21 o 
   3   5   7      201.57      213.75      3.38 o 
   4   5   7      417.30      410.12      6.23 o 
   5   5   7        1.84        3.48      1.13 o 
   6   5   7       11.06        4.51      1.12 o 
   7   5   7       18.14       17.04      1.32 o 
   8   5   7        9.50        5.10      1.41 o 
   9   5   7        2.62        2.53      1.42 o 
  10   5   7       28.33       18.40      1.63 o 
  11   5   7       32.59       32.00      2.39 o 
 -14   6   7        6.74        7.72      1.89 o 
 -13   6   7       17.08       14.32      1.58 o 
 -12   6   7       94.33       92.78      2.67 o 
 -11   6   7      120.88      121.70      2.48 o 
 -10   6   7      166.64      153.00      2.85 o 
  -9   6   7      158.02      163.71      3.02 o 
  -8   6   7       40.20       33.37      1.32 o 
  -7   6   7      257.41      263.43      4.18 o 
  -6   6   7      100.53      106.90      1.83 o 
  -5   6   7      176.21      169.73      2.45 o 
  -4   6   7      162.91      174.18      2.83 o 
  -3   6   7      300.15      323.69      4.94 o 
  -2   6   7      262.57      265.94      4.04 o 
  -1   6   7        0.05       -0.56      0.56 o 
   0   6   7        6.80        6.88      0.63 o 
   1   6   7      367.34      369.21      5.28 o 
   2   6   7        0.70        4.18      0.79 o 
   3   6   7       66.20       71.43      1.54 o 
   4   6   7        4.55        6.63      1.01 o 
   5   6   7        0.55       -0.48      0.98 o 
   6   6   7       21.06       14.04      1.32 o 
   7   6   7       71.98       69.91      1.79 o 
   8   6   7        0.09       -1.03      1.03 o 
   9   6   7       35.45       40.13      1.83 o 
  10   6   7       41.60       34.78      1.95 o 
  11   6   7        5.44        7.09      2.59 o 
 -14   7   7       12.74       12.43      1.99 o 
 -13   7   7        6.01        6.91      1.46 o 
 -12   7   7        0.91        1.93      1.28 o 
 -11   7   7      170.52      175.06      3.26 o 
 -10   7   7        1.05        0.48      1.13 o 
  -9   7   7       12.10        6.71      1.04 o 
  -8   7   7      474.50      463.59      7.09 o 
  -7   7   7       64.10       61.39      1.42 o 
  -6   7   7       89.17       92.91      1.86 o 
  -5   7   7      472.27      468.35      6.79 o 
  -4   7   7       27.84       25.40      0.84 o 
  -3   7   7       19.89       17.66      0.67 o 
  -2   7   7      153.19      162.10      2.72 o 
  -1   7   7      341.18      354.37      5.58 o 
   0   7   7        0.11        0.92      0.56 o 
   1   7   7        6.53        5.31      0.69 o 
   2   7   7       56.50       61.26      1.42 o 
   3   7   7      668.25      697.37      9.46 o 
   4   7   7        0.17        1.32      0.91 o 
   5   7   7       29.67       20.83      1.10 o 
   6   7   7       37.18       38.07      1.52 o 
   7   7   7       78.74       83.57      2.15 o 
   8   7   7        6.95        6.18      1.26 o 
   9   7   7        7.52        4.22      1.73 o 
  10   7   7       20.69       26.61      2.15 o 
 -14   8   7       58.35       52.03      3.01 o 
 -13   8   7        6.67        4.07      1.87 o 
 -12   8   7        3.45        0.64      1.20 o 
 -11   8   7       10.60       10.81      1.33 o 
 -10   8   7       17.24       19.91      1.31 o 
  -9   8   7       35.32       38.00      1.35 o 
  -8   8   7        9.40       12.16      1.08 o 
  -7   8   7       20.17       19.94      1.00 o 
  -6   8   7       33.13       35.14      1.08 o 
  -5   8   7      128.23      119.52      2.17 o 
  -4   8   7        0.71        0.71      0.40 o 
  -3   8   7      207.92      193.34      4.63 o 
  -2   8   7       11.37        6.45      1.46 o 
  -1   8   7       14.82       14.50      1.42 o 
   0   8   7        0.64        1.16      0.42 o 
   1   8   7       10.78       10.93      0.69 o 
   2   8   7        0.04       -0.59      0.59 o 
   3   8   7      172.83      170.26      2.94 o 
   4   8   7      253.40      242.94      3.85 o 
   5   8   7       57.23       51.68      1.54 o 
   6   8   7       13.01       12.57      1.13 o 
   7   8   7       84.92       92.47      2.05 o 
   8   8   7        0.17        3.11      1.27 o 
   9   8   7        0.35       -0.44      1.58 o 
  10   8   7       19.06       27.05      2.28 o 
 -13   9   7        9.23       11.59      1.80 o 
 -12   9   7        4.20        6.53      1.39 o 
 -11   9   7       54.15       53.08      1.87 o 
 -10   9   7       22.99       22.29      1.26 o 
  -9   9   7       20.17       20.36      1.13 o 
  -8   9   7       48.20       41.59      1.52 o 
  -7   9   7      214.83      206.85      3.47 o 
  -6   9   7        4.79        5.70      0.67 o 
  -5   9   7        0.53        0.60      0.40 o 
  -4   9   7       85.49       85.57      2.92 o 
  -3   9   7      298.15      289.75      7.50 o 
  -2   9   7      128.40      132.60      3.82 o 
  -1   9   7      113.62      115.46      3.50 o 
   0   9   7      295.29      304.19      6.65 o 
   1   9   7       20.87       22.06      0.80 o 
   2   9   7      373.29      408.35      5.99 o 
   3   9   7       57.79       55.79      1.44 o 
   4   9   7        0.45        0.74      0.79 o 
   5   9   7       43.83       45.62      1.51 o 
   6   9   7       44.49       41.30      1.54 o 
   7   9   7        9.89        8.18      1.10 o 
   8   9   7       16.48       23.14      1.46 o 
   9   9   7        1.12       -1.69      1.69 o 
  10   9   7       53.87       56.38      2.89 o 
 -13  10   7       10.40        8.30      1.90 o 
 -12  10   7        3.18        4.11      1.30 o 
 -11  10   7        6.18        2.62      1.12 o 
 -10  10   7        3.89        1.04      0.91 o 
  -9  10   7       37.25       36.60      1.32 o 
  -8  10   7        2.98        3.22      0.87 o 
  -7  10   7       71.24       65.26      1.60 o 
  -6  10   7       73.64       79.04      1.62 o 
  -5  10   7        8.95        6.61      2.01 o 
  -4  10   7        7.49        7.17      1.89 o 
  -3  10   7        2.97        2.57      1.91 o 
  -2  10   7      183.70      191.68      4.75 o 
  -1  10   7      222.13      248.49      5.83 o 
   0  10   7        8.64        9.54      1.68 o 
   1  10   7       75.36       70.47      2.78 o 
   2  10   7       16.90       13.08      0.60 o 
   3  10   7        3.61        2.71      0.66 o 
   4  10   7       32.78       35.47      1.17 o 
   5  10   7       13.88        9.73      1.04 o 
   6  10   7        9.41        8.88      1.10 o 
   7  10   7       47.11       55.65      1.80 o 
   8  10   7        6.07        8.12      1.27 o 
   9  10   7        2.12        1.49      1.63 o 
 -12  11   7        1.32        1.97      1.55 o 
 -11  11   7        0.54        0.02      1.13 o 
 -10  11   7        7.79        6.53      1.11 o 
  -9  11   7       38.80       33.51      1.26 o 
  -8  11   7        9.66        7.19      1.02 o 
  -7  11   7        3.65        3.66      0.66 o 
  -6  11   7       31.66       28.85      1.84 o 
  -5  11   7      274.26      290.46      7.05 o 
  -4  11   7       84.86       80.14      2.92 o 
  -3  11   7       45.66       53.86      2.66 o 
  -2  11   7       98.08      105.78      3.46 o 
  -1  11   7       14.43       20.14      2.20 o 
   0  11   7      168.68      180.73      4.76 o 
   1  11   7      274.84      270.06      6.44 o 
   2  11   7        1.28        0.30      1.93 o 
   3  11   7       11.93       10.63      0.62 o 
   4  11   7       48.05       45.90      1.45 o 
   5  11   7       10.93       12.24      0.97 o 
   6  11   7       10.28        8.49      1.15 o 
   7  11   7       25.23       29.26      1.53 o 
   8  11   7        2.57        5.07      1.78 o 
 -11  12   7        2.48        3.57      1.50 o 
 -10  12   7        4.53        4.35      1.20 o 
  -9  12   7        7.98        9.95      1.16 o 
  -8  12   7        9.60       10.68      0.77 o 
  -7  12   7        0.12        2.38      2.26 o 
  -6  12   7        6.89        3.96      1.74 o 
  -5  12   7       17.93       18.66      1.69 o 
  -4  12   7      106.06      102.14      3.25 o 
  -3  12   7       15.34       11.41      1.70 o 
  -2  12   7        1.65       -1.22      1.63 o 
  -1  12   7        6.28        5.09      2.08 o 
   0  12   7       22.15       22.09      2.05 o 
   1  12   7       59.16       62.85      2.96 o 
   2  12   7       12.34       16.73      2.34 o 
   3  12   7       14.53       11.92      2.19 o 
   4  12   7       14.76       13.15      0.87 o 
   5  12   7        5.02        6.28      0.84 o 
   6  12   7       25.88       26.17      1.53 o 
   7  12   7        2.77        3.98      1.86 o 
   8  12   7       52.07       51.76      3.23 o 
 -10  13   7       17.23       15.07      2.24 o 
  -9  13   7        3.96        4.97      1.08 o 
  -8  13   7        0.12       -0.09      1.86 o 
  -7  13   7        4.88        6.00      2.46 o 
  -6  13   7        9.09        5.97      1.91 o 
  -5  13   7       67.23       60.97      2.92 o 
  -4  13   7       47.06       49.58      2.60 o 
  -3  13   7        5.99       10.70      1.89 o 
  -2  13   7       75.75       78.35      3.27 o 
  -1  13   7       96.59       99.17      3.73 o 
   0  13   7        9.83        5.49      2.17 o 
   1  13   7        1.47       -2.04      2.04 o 
   2  13   7       11.47        8.54      1.94 o 
   3  13   7       43.39       42.37      2.81 o 
   4  13   7        0.00        3.25      2.62 o 
   5  13   7        4.12        2.01      1.13 o 
   6  13   7        0.77        3.60      2.25 o 
   7  13   7       10.43        9.34      4.22 o 
  -9  14   7        3.17        1.90      2.53 o 
  -8  14   7        8.86       11.08      2.58 o 
  -7  14   7        0.80        2.07      2.63 o 
  -6  14   7        0.18       -0.57      1.55 o 
  -5  14   7        0.06        2.13      2.29 o 
  -4  14   7       32.12       34.87      2.84 o 
  -3  14   7       69.46       60.74      3.29 o 
  -2  14   7        0.85       -1.08      2.16 o 
  -1  14   7       16.48       13.44      2.15 o 
   0  14   7       12.57       13.30      2.20 o 
   1  14   7       28.13       29.05      2.85 o 
   2  14   7        4.28        5.63      2.55 o 
   3  14   7       22.25       31.32      3.05 o 
   4  14   7        4.66        5.53      2.72 o 
   5  14   7        4.29        1.45      2.72 o 
   6  14   7        2.52        8.39      4.10 o 
  -8  15   7        1.25       -1.04      2.10 o 
  -7  15   7        9.97        5.21      3.16 o 
  -6  15   7        2.06        7.09      2.62 o 
  -5  15   7        0.24       -2.16      2.61 o 
  -4  15   7        3.30        0.76      2.87 o 
  -3  15   7       24.96       26.73      2.95 o 
  -2  15   7        0.22        4.79      2.21 o 
  -1  15   7       43.19       44.45      2.85 o 
   0  15   7        1.90        1.13      2.10 o 
   1  15   7        1.57        1.31      2.72 o 
   2  15   7        0.00        3.40      2.13 o 
   3  15   7        9.22       12.44      2.60 o 
   4  15   7        2.84        1.41      3.26 o 
  -6  16   7       13.65        3.76      1.65 o 
  -5  16   7       10.37       12.12      2.82 o 
  -4  16   7        5.18        9.35      2.75 o 
  -3  16   7       10.78       17.48      3.37 o 
  -2  16   7        5.05        4.47      2.62 o 
  -1  16   7        0.14        0.83      2.60 o 
   0  16   7        1.06        6.82      2.66 o 
   1  16   7       13.90       17.79      3.31 o 
   2  16   7        2.20       -2.98      2.98 o 
 -15   0   8        3.03       -2.49      2.49 o 
 -14   0   8       40.26       42.19      2.95 o 
 -13   0   8        1.44        1.54      1.93 o 
 -12   0   8       26.06       15.19      1.52 o 
 -11   0   8       78.94       74.98      2.68 o 
 -10   0   8       95.54       88.63      3.02 o 
  -9   0   8      341.66      356.31      7.93 o 
  -8   0   8        1.40       -0.56      1.50 o 
  -7   0   8      192.80      187.46      4.40 o 
  -6   0   8        4.34        2.36      1.13 o 
  -5   0   8      151.68      145.71      3.69 o 
  -4   0   8      180.58      214.15      4.72 o 
  -3   0   8      113.26      114.88      2.98 o 
  -2   0   8       51.57       62.28      1.82 o 
  -1   0   8      878.02      911.75     17.38 o 
   0   0   8      570.79      629.79     13.09 o 
   1   0   8      429.39      440.80      8.40 o 
   2   0   8      151.51      155.69      3.68 o 
   3   0   8       26.74       22.18      1.51 o 
   4   0   8       35.23       39.54      2.15 o 
   5   0   8       19.35       20.51      2.13 o 
   6   0   8      318.25      324.05      6.87 o 
   7   0   8       68.41       78.18      4.02 o 
   8   0   8       37.83       30.39      2.54 o 
   9   0   8        6.85        2.54      1.34 o 
  10   0   8        7.06        3.14      1.29 o 
  11   0   8        1.76       -0.03      1.83 o 
 -15   1   8        8.49        4.45      1.58 o 
 -14   1   8       13.99       15.26      1.89 o 
 -13   1   8       15.57       14.60      1.51 o 
 -12   1   8       58.03       62.55      2.20 o 
 -11   1   8       67.20       54.17      1.92 o 
 -10   1   8      181.40      203.09      3.66 o 
  -9   1   8      107.47      128.08      2.49 o 
  -8   1   8      292.83      289.04      4.30 o 
  -7   1   8      121.39      136.96      2.45 o 
  -6   1   8      153.08      168.59      2.71 o 
  -5   1   8      277.26      284.42      4.17 o 
  -4   1   8       53.84       57.73      1.38 o 
  -3   1   8       12.17       11.84      0.96 o 
  -2   1   8       42.65       36.17      1.22 o 
  -1   1   8      306.13      332.84      4.72 o 
   0   1   8        9.03       10.14      0.95 o 
   1   1   8       98.74      102.56      1.95 o 
   2   1   8       57.59       57.15      1.45 o 
   3   1   8       34.97       32.87      1.28 o 
   4   1   8       21.12       21.74      1.39 o 
   5   1   8      442.37      472.26      6.68 o 
   6   1   8      289.25      278.72      5.20 o 
   7   1   8      103.20      101.95      2.43 o 
   8   1   8       28.73       22.93      1.51 o 
   9   1   8       33.52       28.88      1.75 o 
  10   1   8       18.97        6.44      1.12 o 
  11   1   8        9.97        3.05      1.03 o 
 -15   2   8        3.72        6.78      2.28 o 
 -14   2   8        0.67       -0.77      1.47 o 
 -13   2   8        0.04       -0.16      1.38 o 
 -12   2   8       14.52       17.79      1.53 o 
 -11   2   8       14.56       10.02      1.26 o 
 -10   2   8        0.05        2.32      1.17 o 
  -9   2   8       13.73       16.27      1.14 o 
  -8   2   8      150.03      153.61      2.59 o 
  -7   2   8       92.15       86.70      1.75 o 
  -6   2   8       36.84       44.70      1.17 o 
  -5   2   8       15.21       11.13      0.89 o 
  -4   2   8      125.09      140.13      2.48 o 
  -3   2   8      131.03      136.23      2.44 o 
  -2   2   8      138.02      140.92      2.29 o 
  -1   2   8       26.12       27.19      1.06 o 
   0   2   8      345.52      377.44      5.23 o 
   1   2   8      100.92      104.13      1.91 o 
   2   2   8        0.07       -0.94      0.94 o 
   3   2   8       83.12       84.64      1.77 o 
   4   2   8       48.08       48.27      1.48 o 
   5   2   8        1.07        7.30      1.28 o 
   6   2   8       17.53       23.84      1.56 o 
   7   2   8       25.75       32.99      1.66 o 
   8   2   8       35.77       28.06      1.73 o 
   9   2   8        7.14        3.34      1.13 o 
  10   2   8       25.82        8.71      1.18 o 
 -15   3   8       20.54       17.67      1.89 o 
 -14   3   8       30.04       30.32      2.08 o 
 -13   3   8       12.33        9.74      1.28 o 
 -12   3   8        4.66        4.79      1.28 o 
 -11   3   8        0.86        0.65      1.17 o 
 -10   3   8       38.42       33.14      1.51 o 
  -9   3   8       79.98       83.64      1.90 o 
  -8   3   8       79.89       75.13      1.81 o 
  -7   3   8      308.72      321.30      4.73 o 
  -6   3   8      159.31      151.61      2.58 o 
  -5   3   8        1.96       -0.11      0.74 o 
  -4   3   8        0.71        0.39      0.74 o 
  -3   3   8        0.12        0.39      0.67 o 
  -2   3   8      223.80      212.89      3.21 o 
  -1   3   8      100.44      104.65      1.81 o 
   0   3   8        8.91        7.01      0.88 o 
   1   3   8       11.04       12.26      0.94 o 
   2   3   8      608.83      621.00      8.26 o 
   3   3   8       15.38       17.20      1.21 o 
   4   3   8      267.52      269.90      4.15 o 
   5   3   8      294.22      308.21      4.72 o 
   6   3   8       41.53       45.74      1.63 o 
   7   3   8        1.05        0.44      1.29 o 
   8   3   8       13.65       11.38      1.40 o 
   9   3   8        5.56        0.98      0.94 o 
  10   3   8        0.22       -0.10      0.97 o 
 -14   4   8        2.63        1.22      1.69 o 
 -13   4   8       12.42       11.23      1.47 o 
 -12   4   8       42.94       37.76      1.71 o 
 -11   4   8        0.73        4.23      1.30 o 
 -10   4   8       16.85       12.34      1.31 o 
  -9   4   8      258.58      272.19      4.61 o 
  -8   4   8        8.03        4.91      1.03 o 
  -7   4   8      774.75      845.84     11.89 o 
  -6   4   8      238.27      237.09      3.72 o 
  -5   4   8      139.95      131.53      2.34 o 
  -4   4   8       26.42       24.21      0.95 o 
  -3   4   8      143.29      149.32      2.49 o 
  -2   4   8        8.45        5.74      0.83 o 
  -1   4   8        2.67        1.36      0.75 o 
   0   4   8       59.50       55.90      1.36 o 
   1   4   8        1.36        1.09      0.86 o 
   2   4   8      403.92      428.11      6.25 o 
   3   4   8        0.75        0.53      1.03 o 
   4   4   8      158.86      158.28      2.90 o 
   5   4   8      152.63      157.95      2.82 o 
   6   4   8       81.58       81.69      2.22 o 
   7   4   8        6.77        8.70      1.24 o 
   8   4   8        2.12        1.80      1.34 o 
   9   4   8        9.65        4.38      0.98 o 
  10   4   8        0.04       -1.69      1.69 o 
 -14   5   8        7.11       12.46      2.09 o 
 -13   5   8        9.20        8.99      1.52 o 
 -12   5   8        2.41        2.29      1.55 o 
 -11   5   8        8.56        8.91      1.37 o 
 -10   5   8       52.53       55.60      1.88 o 
  -9   5   8      262.53      264.43      4.19 o 
  -8   5   8       33.43       30.77      1.30 o 
  -7   5   8        4.79        3.76      0.88 o 
  -6   5   8       50.21       59.55      1.48 o 
  -5   5   8       24.88       19.23      0.96 o 
  -4   5   8        0.15       -0.79      0.79 o 
  -3   5   8      117.85      110.49      2.02 o 
  -2   5   8      114.30      113.39      2.05 o 
  -1   5   8       62.01       65.46      1.47 o 
   0   5   8      211.30      211.59      3.43 o 
   1   5   8      476.18      485.53      7.03 o 
   2   5   8        2.32        0.70      0.87 o 
   3   5   8       97.57       96.19      1.99 o 
   4   5   8       13.36       12.94      1.04 o 
   5   5   8       41.78       35.88      1.47 o 
   6   5   8       87.59       94.32      2.39 o 
   7   5   8       24.45       26.43      1.54 o 
   8   5   8        1.23        1.70      1.41 o 
   9   5   8        0.03       -0.55      1.55 o 
  10   5   8        0.45        0.52      2.02 o 
 -14   6   8       25.11       29.32      1.99 o 
 -13   6   8        5.26        4.27      1.51 o 
 -12   6   8        2.26        1.00      1.24 o 
 -11   6   8        3.45        6.24      1.36 o 
 -10   6   8       43.46       51.05      2.02 o 
  -9   6   8        0.58       -1.08      1.08 o 
  -8   6   8       56.19       50.25      1.44 o 
  -7   6   8       11.49       13.00      0.91 o 
  -6   6   8       42.35       38.07      1.09 o 
  -5   6   8        5.80        4.66      0.74 o 
  -4   6   8       11.47        6.95      0.76 o 
  -3   6   8      747.06      738.32     10.35 o 
  -2   6   8      401.87      427.66      6.69 o 
  -1   6   8        5.02        5.18      0.81 o 
   0   6   8        4.20        4.11      0.71 o 
   1   6   8        8.63        6.53      0.93 o 
   2   6   8       88.93       89.31      1.82 o 
   3   6   8        0.27        0.18      0.91 o 
   4   6   8       78.84       69.17      1.69 o 
   5   6   8       41.28       36.31      1.45 o 
   6   6   8       11.24       11.52      1.37 o 
   7   6   8       23.72       27.40      1.57 o 
   8   6   8       13.78       10.42      1.41 o 
   9   6   8        0.02       -0.63      1.60 o 
  10   6   8        6.96        6.22      1.80 o 
 -14   7   8        8.92        4.85      2.21 o 
 -13   7   8        6.91        7.02      1.64 o 
 -12   7   8        0.36        0.39      1.29 o 
 -11   7   8      176.20      197.99      3.84 o 
 -10   7   8       38.66       39.33      1.78 o 
  -9   7   8        0.30       -0.80      0.96 o 
  -8   7   8       19.83       26.67      1.18 o 
  -7   7   8      148.62      148.61      2.67 o 
  -6   7   8       99.75       97.66      2.01 o 
  -5   7   8       20.58       15.42      0.78 o 
  -4   7   8        1.05        1.32      0.62 o 
  -3   7   8       18.30       19.44      0.80 o 
  -2   7   8        8.58        7.06      0.65 o 
  -1   7   8      289.29      268.18      4.40 o 
   0   7   8      231.41      242.35      4.17 o 
   1   7   8      223.43      227.93      3.56 o 
   2   7   8      123.56      124.61      2.33 o 
   3   7   8        2.60        1.13      0.85 o 
   4   7   8        1.53        1.14      0.97 o 
   5   7   8        6.64        5.33      0.99 o 
   6   7   8        8.96       12.45      1.26 o 
   7   7   8        0.19       -0.42      1.30 o 
   8   7   8       17.55       19.74      1.69 o 
   9   7   8        2.38        3.26      1.85 o 
 -13   8   8        6.45        5.55      1.72 o 
 -12   8   8       32.03       29.80      1.72 o 
 -11   8   8       46.68       54.71      1.86 o 
 -10   8   8        0.52        2.62      1.26 o 
  -9   8   8       83.76       91.23      1.94 o 
  -8   8   8        0.65        0.26      0.89 o 
  -7   8   8       22.76       18.81      0.98 o 
  -6   8   8      160.13      167.64      3.12 o 
  -5   8   8       93.27       96.03      1.99 o 
  -4   8   8       19.13       17.76      0.88 o 
  -3   8   8       13.20       10.85      0.47 o 
  -2   8   8       23.77       19.12      0.77 o 
  -1   8   8        0.95        1.70      0.39 o 
   0   8   8        9.13        5.84      0.66 o 
   1   8   8       28.42       26.54      0.94 o 
   2   8   8       71.22       72.22      1.64 o 
   3   8   8        2.93        4.90      0.77 o 
   4   8   8       31.88       28.97      1.23 o 
   5   8   8       11.00        8.86      0.97 o 
   6   8   8        3.22        7.57      1.15 o 
   7   8   8        2.90        5.81      1.22 o 
   8   8   8        0.90       -0.37      1.41 o 
   9   8   8        5.61        6.46      1.95 o 
 -13   9   8        0.30        1.20      1.74 o 
 -12   9   8        7.39        3.55      1.43 o 
 -11   9   8        0.30        0.94      1.20 o 
 -10   9   8        0.32        1.04      0.97 o 
  -9   9   8       22.97       21.22      1.33 o 
  -8   9   8       18.56       21.04      1.11 o 
  -7   9   8        0.16        0.27      0.72 o 
  -6   9   8      318.27      301.55      5.23 o 
  -5   9   8       82.86       77.64      1.75 o 
  -4   9   8        0.71        0.47      1.54 o 
  -3   9   8      158.25      159.52      4.53 o 
  -2   9   8       35.04       31.26      2.27 o 
  -1   9   8       90.71       84.38      3.15 o 
   0   9   8       24.42       15.90      2.00 o 
   1   9   8       15.67       12.13      0.69 o 
   2   9   8        0.43       -0.52      0.63 o 
   3   9   8       17.09       14.61      0.94 o 
   4   9   8       10.28       10.00      0.95 o 
   5   9   8        1.59        2.36      1.00 o 
   6   9   8       66.58       69.78      2.05 o 
   7   9   8        7.28        8.43      1.35 o 
   8   9   8        0.92        2.83      1.50 o 
 -12  10   8        1.54        3.52      1.53 o 
 -11  10   8       20.79       20.02      1.53 o 
 -10  10   8        3.67        7.02      1.17 o 
  -9  10   8       42.01       50.15      1.55 o 
  -8  10   8       27.17       25.48      1.26 o 
  -7  10   8        4.10        4.41      0.66 o 
  -6  10   8        0.40       -0.54      1.49 o 
  -5  10   8        7.35        2.28      1.83 o 
  -4  10   8      160.50      155.35      4.67 o 
  -3  10   8       70.08       67.29      2.76 o 
  -2  10   8        0.02        2.05      2.06 o 
  -1  10   8       19.46       19.80      2.38 o 
   0  10   8       13.52       15.41      1.90 o 
   1  10   8       15.19       11.94      2.03 o 
   2  10   8        5.12        3.42      0.66 o 
   3  10   8       41.82       38.37      1.29 o 
   4  10   8       12.37       13.09      0.95 o 
   5  10   8       17.53       18.25      1.16 o 
   6  10   8        3.50        5.21      1.29 o 
   7  10   8       21.01       17.56      1.50 o 
   8  10   8       26.85       32.59      3.17 o 
 -11  11   8        2.46        4.18      2.02 o 
 -10  11   8        8.86       10.61      1.27 o 
  -9  11   8       10.63        8.52      0.98 o 
  -8  11   8       94.78       90.65      2.14 o 
  -7  11   8        0.00       -1.74      1.87 o 
  -6  11   8       22.56       19.25      2.53 o 
  -5  11   8        0.06        0.76      1.74 o 
  -4  11   8        0.01        4.98      2.42 o 
  -3  11   8        7.39        9.35      2.32 o 
  -2  11   8      168.23      165.01      4.82 o 
  -1  11   8       71.66       73.99      3.03 o 
   0  11   8        0.02       -1.77      1.77 o 
   1  11   8        5.25        5.28      1.96 o 
   2  11   8        0.21       -1.35      1.84 o 
   3  11   8        8.40        7.49      0.66 o 
   4  11   8       14.53       17.28      0.98 o 
   5  11   8        8.94        8.13      1.04 o 
   6  11   8        8.47        5.06      1.62 o 
   7  11   8        9.04       13.80      2.12 o 
 -10  12   8        3.88        6.78      2.26 o 
  -9  12   8       26.40       22.25      1.38 o 
  -8  12   8       30.26       20.60      2.64 o 
  -7  12   8        0.35       -0.24      2.05 o 
  -6  12   8       28.32       29.05      2.79 o 
  -5  12   8        9.25        7.06      2.34 o 
  -4  12   8        0.28       -0.63      2.11 o 
  -3  12   8       16.90       20.02      2.53 o 
  -2  12   8        2.24        7.15      2.89 o 
  -1  12   8       12.82       16.17      2.76 o 
   0  12   8       16.89       25.04      2.80 o 
   1  12   8       13.75       10.34      1.84 o 
   2  12   8       72.08       74.38      3.32 o 
   3  12   8       93.98       95.33      3.86 o 
   4  12   8        1.24        1.65      0.82 o 
   5  12   8        5.51        3.19      1.36 o 
   6  12   8       15.93       11.14      3.97 o 
  -9  13   8        2.45       -2.00      5.52 o 
  -8  13   8        0.01       -2.01      2.01 o 
  -7  13   8       16.08       14.46      2.07 o 
  -6  13   8        1.23       -0.51      1.96 o 
  -5  13   8       13.67        8.65      2.47 o 
  -4  13   8        2.96        2.69      1.85 o 
  -3  13   8        4.71        8.38      2.08 o 
  -2  13   8        9.82       11.39      1.94 o 
  -1  13   8       10.75        7.30      2.51 o 
   0  13   8       15.12       18.21      2.82 o 
   1  13   8        0.13       -0.82      2.29 o 
   2  13   8       14.27       20.16      2.20 o 
   3  13   8        7.83       12.22      2.87 o 
   4  13   8        2.31       -2.56      2.56 o 
   5  13   8        4.42        3.22      5.07 o 
  -8  14   8       34.93       40.70      4.22 o 
  -7  14   8       16.99        7.69      2.62 o 
  -6  14   8        8.17        6.84      2.59 o 
  -5  14   8       17.24       16.45      2.45 o 
  -4  14   8       53.38       49.82      2.90 o 
  -3  14   8        4.88        8.93      2.64 o 
  -2  14   8       19.41       18.28      3.10 o 
  -1  14   8       28.56       21.37      3.09 o 
   0  14   8        3.39        4.22      2.74 o 
   1  14   8        1.98        2.33      2.68 o 
   2  14   8        6.75        4.60      2.10 o 
   3  14   8        6.44        3.53      3.04 o 
   4  14   8       13.89       16.58      3.65 o 
  -6  15   8       33.77       37.96      5.06 o 
  -5  15   8       22.78       18.37      2.88 o 
  -4  15   8        0.14       -0.99      3.23 o 
  -3  15   8       12.81       12.13      3.09 o 
  -2  15   8        5.26        3.21      2.39 o 
  -1  15   8        4.22        1.65      2.54 o 
   0  15   8       33.22       20.35      3.56 o 
   1  15   8        8.57        6.64      3.81 o 
   2  15   8        1.01        7.46      4.27 o 
  -3  16   8        0.42        1.07      4.68 o 
  -2  16   8        0.52       -6.11      6.11 o 
 -14   1   9       48.01       48.27      2.26 o 
 -13   1   9        3.27        7.48      1.55 o 
 -12   1   9        2.38        4.79      1.53 o 
 -11   1   9        0.09        0.17      1.44 o 
 -10   1   9       13.56       12.69      1.23 o 
  -9   1   9       15.03       13.21      1.28 o 
  -8   1   9       93.63       90.99      2.19 o 
  -7   1   9       12.31       11.03      1.09 o 
  -6   1   9       76.22       76.87      1.74 o 
  -5   1   9       90.01      100.04      2.03 o 
  -4   1   9        0.86        2.15      0.92 o 
  -3   1   9        3.24        4.46      1.01 o 
  -2   1   9        1.74       -0.33      0.88 o 
  -1   1   9      125.31      121.65      2.24 o 
   0   1   9       45.72       50.48      1.48 o 
   1   1   9        3.81        5.26      0.87 o 
   2   1   9      240.01      255.58      4.04 o 
   3   1   9      158.96      173.11      3.39 o 
   4   1   9       51.03       53.68      1.84 o 
   5   1   9      194.01      193.13      3.50 o 
   6   1   9        9.18       12.98      1.42 o 
   7   1   9       12.33       14.62      1.53 o 
   8   1   9        1.24        1.56      1.05 o 
   9   1   9        3.84        1.68      0.77 o 
 -14   2   9        0.03       -0.98      1.74 o 
 -13   2   9       14.74       15.26      1.67 o 
 -12   2   9       26.45       23.49      1.53 o 
 -11   2   9       28.38       30.06      1.79 o 
 -10   2   9      175.50      182.49      3.76 o 
  -9   2   9      559.30      618.91      9.15 o 
  -8   2   9      111.05      137.10      2.75 o 
  -7   2   9      647.34      710.02      9.54 o 
  -6   2   9      400.78      426.24      6.35 o 
  -5   2   9       46.76       50.70      1.60 o 
  -4   2   9       55.59       51.68      1.54 o 
  -3   2   9       79.55       89.12      1.77 o 
  -2   2   9        3.38        4.81      0.88 o 
  -1   2   9       49.24       46.98      1.43 o 
   0   2   9      120.79      108.89      2.12 o 
   1   2   9       75.82       78.67      1.89 o 
   2   2   9      404.77      438.16      6.66 o 
   3   2   9        3.73        4.79      1.25 o 
   4   2   9      287.59      311.65      4.84 o 
   5   2   9       51.81       49.79      1.77 o 
   6   2   9       60.72       69.91      2.14 o 
   7   2   9        3.53        4.72      1.17 o 
   8   2   9       11.70        6.95      1.33 o 
   9   2   9        6.34        1.06      0.74 o 
 -14   3   9        0.06       -1.84      1.84 o 
 -13   3   9        2.87        2.47      1.31 o 
 -12   3   9       36.31       31.31      1.52 o 
 -11   3   9       43.62       42.72      1.82 o 
 -10   3   9        5.56        4.66      1.39 o 
  -9   3   9       29.08       21.87      1.60 o 
  -8   3   9       24.71       16.97      1.18 o 
  -7   3   9       34.67       32.04      1.27 o 
  -6   3   9        3.90        2.12      0.97 o 
  -5   3   9        3.24        4.46      0.93 o 
  -4   3   9        8.98        7.17      0.84 o 
  -3   3   9        0.05        1.84      0.74 o 
  -2   3   9       58.18       53.76      1.41 o 
  -1   3   9       37.01       33.33      1.23 o 
   0   3   9      248.39      259.39      3.89 o 
   1   3   9      258.47      273.67      4.35 o 
   2   3   9       77.93       74.96      1.81 o 
   3   3   9       33.85       30.60      1.60 o 
   4   3   9       18.94       19.34      1.41 o 
   5   3   9      101.13      101.04      2.42 o 
   6   3   9       39.42       45.08      1.80 o 
   7   3   9        0.40       -1.40      1.40 o 
   8   3   9        1.55       -0.27      1.16 o 
   9   3   9        5.37        0.90      0.67 o 
 -14   4   9        5.55        6.88      1.61 o 
 -13   4   9        5.23        6.71      1.74 o 
 -12   4   9        0.60        2.08      1.45 o 
 -11   4   9       16.78       12.86      1.43 o 
 -10   4   9        4.88        7.62      1.38 o 
  -9   4   9        1.80       -0.72      1.13 o 
  -8   4   9      136.95      136.77      2.63 o 
  -7   4   9       93.18       94.90      2.08 o 
  -6   4   9        4.38        5.66      1.04 o 
  -5   4   9        1.45        1.15      0.95 o 
  -4   4   9      173.54      163.01      3.01 o 
  -3   4   9      277.51      275.10      4.37 o 
  -2   4   9      631.08      672.91     10.27 o 
  -1   4   9      380.18      414.78      6.47 o 
   0   4   9       43.78       49.15      1.27 o 
   1   4   9       76.95       79.32      2.09 o 
   2   4   9       85.85       87.95      1.95 o 
   3   4   9       20.19       23.82      1.25 o 
   4   4   9        4.03        2.97      1.15 o 
   5   4   9       28.77       25.48      1.62 o 
   6   4   9        0.03        1.16      1.29 o 
   7   4   9       37.99       39.43      1.81 o 
   8   4   9        0.92        4.69      1.53 o 
   9   4   9        1.26        1.22      1.87 o 
 -13   5   9        1.60       -1.70      1.70 o 
 -12   5   9        6.08        4.00      1.47 o 
 -11   5   9        2.44       -0.90      1.36 o 
 -10   5   9      208.78      226.91      4.19 o 
  -9   5   9       98.81      101.12      2.31 o 
  -8   5   9        9.97        6.42      1.06 o 
  -7   5   9      132.60      125.60      2.46 o 
  -6   5   9       17.21       16.98      1.01 o 
  -5   5   9        2.17        2.41      0.81 o 
  -4   5   9       53.21       48.72      1.45 o 
  -3   5   9       14.34        9.98      0.86 o 
  -2   5   9      245.48      243.75      4.27 o 
  -1   5   9      166.59      175.31      2.76 o 
   0   5   9       15.66       13.29      1.13 o 
   1   5   9       39.01       35.75      1.27 o 
   2   5   9        6.66        8.44      0.96 o 
   3   5   9       46.56       52.15      1.54 o 
   4   5   9       49.01       50.93      1.60 o 
   5   5   9       53.96       53.09      1.83 o 
   6   5   9       11.73       18.56      1.38 o 
   7   5   9       10.53       11.36      1.69 o 
   8   5   9        4.33        3.03      1.53 o 
   9   5   9        0.86        2.03      1.97 o 
 -13   6   9        0.24        0.16      1.79 o 
 -12   6   9        2.09        0.70      1.52 o 
 -11   6   9        0.88       -0.26      1.34 o 
 -10   6   9       11.61        9.45      1.18 o 
  -9   6   9        8.94        6.99      1.24 o 
  -8   6   9       25.17       29.85      1.31 o 
  -7   6   9       55.07       50.87      1.49 o 
  -6   6   9       49.86       46.43      1.34 o 
  -5   6   9      170.01      178.77      3.37 o 
  -4   6   9        2.67        1.20      0.80 o 
  -3   6   9      121.09      111.22      2.09 o 
  -2   6   9       26.33       22.55      0.99 o 
  -1   6   9       27.42       31.78      1.20 o 
   0   6   9       22.79       21.20      1.06 o 
   1   6   9        5.13        2.06      0.83 o 
   2   6   9      120.20      139.13      2.59 o 
   3   6   9        0.10        3.17      0.95 o 
   4   6   9        0.38        3.50      1.37 o 
   5   6   9       34.68       33.00      1.47 o 
   6   6   9       35.09       42.88      1.65 o 
   7   6   9        6.37       10.65      1.55 o 
   8   6   9        3.46        4.92      1.77 o 
 -13   7   9        3.88        0.18      2.01 o 
 -12   7   9        2.61        5.88      1.98 o 
 -11   7   9       25.22       24.52      1.59 o 
 -10   7   9       26.60       21.64      1.44 o 
  -9   7   9       43.91       50.22      1.63 o 
  -8   7   9        2.18        5.88      0.97 o 
  -7   7   9       38.35       35.28      1.27 o 
  -6   7   9       71.55       68.73      1.60 o 
  -5   7   9        0.28        0.61      0.64 o 
  -4   7   9        1.11        0.76      0.67 o 
  -3   7   9      174.01      154.74      2.73 o 
  -2   7   9       18.11       17.49      0.90 o 
  -1   7   9        6.23        7.87      0.73 o 
   0   7   9       88.38       83.96      1.87 o 
   1   7   9        2.43        3.04      0.80 o 
   2   7   9        3.07        2.06      0.94 o 
   3   7   9        1.28        3.51      1.00 o 
   4   7   9        4.77        4.64      0.94 o 
   5   7   9       27.19       30.97      1.55 o 
   6   7   9       15.19       21.49      1.53 o 
   7   7   9        3.01        1.87      1.45 o 
   8   7   9        0.92        3.26      1.71 o 
 -12   8   9        7.89        9.20      1.72 o 
 -11   8   9        5.31        2.98      1.23 o 
 -10   8   9       13.49       13.76      1.28 o 
  -9   8   9       19.01       19.44      1.24 o 
  -8   8   9        4.87        6.01      0.85 o 
  -7   8   9       31.88       31.13      1.22 o 
  -6   8   9        0.00       -0.90      0.90 o 
  -5   8   9        1.67        2.84      0.63 o 
  -4   8   9       13.55       11.32      0.70 o 
  -3   8   9       35.33       28.39      0.94 o 
  -2   8   9       46.71       46.73      1.20 o 
  -1   8   9        0.01        0.63      0.53 o 
   0   8   9        9.35        9.83      0.82 o 
   1   8   9      150.13      137.83      2.70 o 
   2   8   9      231.80      228.38      4.21 o 
   3   8   9       82.33       85.00      2.07 o 
   4   8   9        8.62        6.14      1.06 o 
   5   8   9       56.22       54.54      1.82 o 
   6   8   9        3.20        6.16      1.31 o 
   7   8   9        2.09        3.07      1.39 o 
 -12   9   9        6.89        7.24      2.34 o 
 -11   9   9        2.79        0.90      1.27 o 
 -10   9   9       25.58       24.17      1.44 o 
  -9   9   9        9.98        8.90      0.97 o 
  -8   9   9        0.01       -0.22      0.80 o 
  -7   9   9        2.40        2.79      0.96 o 
  -6   9   9        3.24        4.90      0.68 o 
  -5   9   9       45.18       39.48      0.94 o 
  -4   9   9        1.64        0.66      1.47 o 
  -3   9   9        6.47        3.40      1.82 o 
  -2   9   9      207.26      202.19      5.26 o 
  -1   9   9       61.90       65.02      3.10 o 
   0   9   9       27.81       27.14      0.86 o 
   1   9   9       15.47       15.64      0.87 o 
   2   9   9       43.29       48.79      1.57 o 
   3   9   9        1.39        1.31      0.81 o 
   4   9   9        3.44        4.79      1.03 o 
   5   9   9        2.37        1.30      1.10 o 
   6   9   9       16.36       17.98      1.49 o 
   7   9   9        7.72        9.07      2.01 o 
 -11  10   9       18.05       10.37      1.89 o 
 -10  10   9        0.02       -1.44      1.44 o 
  -9  10   9        8.92       10.82      1.11 o 
  -8  10   9        0.45        0.38      0.83 o 
  -7  10   9        0.95        0.06      0.69 o 
  -6  10   9       13.80       13.58      2.40 o 
  -5  10   9       16.31       19.91      2.64 o 
  -4  10   9        5.28        6.37      1.96 o 
  -3  10   9      124.39      144.87      4.38 o 
  -2  10   9       14.63        9.11      2.09 o 
  -1  10   9        0.81        1.43      1.63 o 
   0  10   9        3.51        3.79      1.71 o 
   1  10   9        5.54       12.82      2.10 o 
   2  10   9       18.50       16.49      0.82 o 
   3  10   9        1.20       -0.43      0.77 o 
   4  10   9        0.85       -0.23      0.93 o 
   5  10   9        6.15        1.31      1.36 o 
   6  10   9       24.76       31.06      2.47 o 
 -10  11   9        2.02        8.68      3.37 o 
  -9  11   9        0.31       -0.10      1.09 o 
  -8  11   9        6.29        6.91      0.94 o 
  -7  11   9       25.21       23.80      2.50 o 
  -6  11   9        0.32        1.03      2.33 o 
  -5  11   9       39.95       40.31      2.88 o 
  -4  11   9        0.92        2.48      2.17 o 
  -3  11   9        6.73       10.95      2.33 o 
  -2  11   9        9.18       12.03      2.22 o 
  -1  11   9        0.01        0.48      2.39 o 
   0  11   9        1.13        0.92      2.44 o 
   1  11   9        1.69       -2.37      2.37 o 
   2  11   9        1.80        4.23      2.15 o 
   3  11   9        0.00        1.14      0.86 o 
   4  11   9        7.62        6.20      1.29 o 
   5  11   9       48.03       48.61      2.46 o 
  -9  12   9        0.43        2.59      3.45 o 
  -8  12   9        9.81        3.53      1.73 o 
  -7  12   9        3.78        2.84      2.16 o 
  -6  12   9       46.86       46.36      3.05 o 
  -5  12   9        1.28        1.53      1.76 o 
  -4  12   9        8.29        5.03      2.01 o 
  -3  12   9       31.66       28.13      2.58 o 
  -2  12   9        3.58        3.14      2.39 o 
  -1  12   9        0.26       -1.82      1.82 o 
   0  12   9       28.21       37.20      3.26 o 
   1  12   9        3.29        7.02      2.87 o 
   2  12   9        1.16        1.80      2.52 o 
   3  12   9        8.56        2.58      2.54 o 
   4  12   9        0.18       -1.19      2.67 o 
  -7  13   9       19.06       22.87      4.70 o 
  -6  13   9        9.94        6.40      1.88 o 
  -5  13   9        0.20        0.82      2.78 o 
  -4  13   9        0.16       -0.38      2.80 o 
  -3  13   9        2.04        6.26      4.59 o 
  -2  13   9        1.52        4.17      2.72 o 
  -1  13   9        4.22        6.32      2.44 o 
   0  13   9       10.65        9.54      2.04 o 
   1  13   9       24.61       17.61      2.89 o 
   2  13   9        3.48       15.38      4.37 o 
   3  13   9        0.22       13.25      4.12 o 
  -6  14   9        0.13       18.86      4.45 o 
  -5  14   9        0.42        7.20      4.23 o 
  -4  14   9        0.22        4.23      3.54 o 
  -3  14   9        0.17       -3.38      3.38 o 
  -2  14   9        0.00       -1.68      4.40 o 
  -1  14   9        0.18       -3.77      4.11 o 
   0  14   9        9.83       13.78      5.96 o 
   1  14   9        3.24        6.85      2.83 o 
 -13   0  10        5.72        7.90      2.60 o 
 -12   0  10        5.13        3.69      2.10 o 
 -11   0  10        1.78        3.21      1.78 o 
 -10   0  10      123.90      148.82      4.50 o 
  -9   0  10      259.45      265.22      6.12 o 
  -8   0  10        5.34        5.70      1.43 o 
  -7   0  10      523.02      568.01     12.62 o 
  -6   0  10      492.77      553.18     12.20 o 
  -5   0  10      268.06      266.57      5.79 o 
  -4   0  10      153.08      165.63      3.93 o 
  -3   0  10      179.97      187.84      4.48 o 
  -2   0  10       96.49       95.54      3.14 o 
  -1   0  10        2.46        8.07      1.72 o 
   0   0  10      731.54      804.76     16.03 o 
   1   0  10       32.21       33.72      2.26 o 
   2   0  10      403.82      452.20      9.97 o 
   3   0  10        3.43        1.54      1.23 o 
   4   0  10       65.53       51.76      2.69 o 
   5   0  10       85.99       94.70      3.64 o 
   6   0  10       22.51       26.64      2.54 o 
   7   0  10       12.58        6.77      2.09 o 
   8   0  10        2.49        1.11      1.00 o 
 -13   1  10        0.16        2.30      1.51 o 
 -12   1  10        9.75       10.28      1.58 o 
 -11   1  10       31.50       38.79      1.77 o 
 -10   1  10       15.28       14.17      1.55 o 
  -9   1  10        7.43        7.91      1.29 o 
  -8   1  10        7.93        7.98      1.13 o 
  -7   1  10       24.00       16.99      1.63 o 
  -6   1  10        0.15        1.43      1.33 o 
  -5   1  10       30.40       27.65      1.29 o 
  -4   1  10       16.63       15.83      1.14 o 
  -3   1  10       96.96       94.58      2.18 o 
  -2   1  10      134.47      135.23      2.62 o 
  -1   1  10        0.01       -0.20      1.10 o 
   0   1  10      251.22      267.61      4.13 o 
   1   1  10       46.29       51.61      1.88 o 
   2   1  10       78.07       78.82      2.04 o 
   3   1  10        3.24        2.06      1.13 o 
   4   1  10       32.61       31.45      1.47 o 
   5   1  10       15.66       16.71      1.42 o 
   6   1  10        0.37        0.85      1.15 o 
   7   1  10        1.18       -0.53      0.93 o 
   8   1  10        0.54       -0.34      0.72 o 
 -13   2  10        0.82        1.80      1.66 o 
 -12   2  10        4.65        6.86      1.54 o 
 -11   2  10        0.16        0.35      1.56 o 
 -10   2  10       95.84      100.09      2.52 o 
  -9   2  10        0.57        0.84      1.37 o 
  -8   2  10       53.03       54.74      1.66 o 
  -7   2  10        1.73       -1.12      1.12 o 
  -6   2  10       31.64       31.28      1.40 o 
  -5   2  10       18.66       20.74      1.33 o 
  -4   2  10      118.59      115.44      2.36 o 
  -3   2  10      196.01      201.97      3.66 o 
  -2   2  10        0.15        1.19      0.97 o 
  -1   2  10       14.82       16.49      1.39 o 
   0   2  10        0.31        2.13      1.37 o 
   1   2  10       44.18       44.97      1.50 o 
   2   2  10       15.48       11.62      1.29 o 
   3   2  10      124.70      128.28      2.72 o 
   4   2  10       43.57       41.58      1.69 o 
   5   2  10        0.64        1.76      1.48 o 
   6   2  10        2.76        2.22      1.09 o 
   7   2  10        0.13        0.33      0.97 o 
   8   2  10        7.53        1.57      0.84 o 
 -13   3  10        4.12        2.77      1.55 o 
 -12   3  10        0.00        0.09      1.31 o 
 -11   3  10       13.80       14.15      1.32 o 
 -10   3  10       37.30       31.70      1.56 o 
  -9   3  10       86.03       84.97      2.17 o 
  -8   3  10      112.80      118.99      2.51 o 
  -7   3  10       12.39       11.88      1.32 o 
  -6   3  10       12.82       14.03      1.24 o 
  -5   3  10       43.12       42.56      1.39 o 
  -4   3  10        0.35        3.02      1.00 o 
  -3   3  10       72.09       66.32      1.79 o 
  -2   3  10       19.63       15.12      1.18 o 
  -1   3  10       96.76      105.58      2.59 o 
   0   3  10       11.25       12.47      1.20 o 
   1   3  10      113.27      117.45      2.72 o 
   2   3  10        2.78        2.31      1.16 o 
   3   3  10       19.99       21.76      1.47 o 
   4   3  10       63.52       63.01      2.12 o 
   5   3  10       17.20       18.14      1.71 o 
   6   3  10        8.49        9.83      1.52 o 
   7   3  10        2.95        5.21      1.60 o 
   8   3  10        0.44        1.43      1.84 o 
 -13   4  10        7.20       13.98      1.89 o 
 -12   4  10       14.53       12.80      1.59 o 
 -11   4  10        0.06       -0.64      1.53 o 
 -10   4  10       24.34       20.17      1.44 o 
  -9   4  10       85.52      105.05      2.47 o 
  -8   4  10       11.75       11.47      1.24 o 
  -7   4  10      125.41      122.67      2.61 o 
  -6   4  10      118.04      133.64      2.78 o 
  -5   4  10        0.52       -0.91      0.91 o 
  -4   4  10        5.69        3.74      1.05 o 
  -3   4  10        3.46        1.75      0.93 o 
  -2   4  10       22.81       26.18      1.42 o 
  -1   4  10       16.37       11.92      1.17 o 
   0   4  10      270.20      272.92      4.34 o 
   1   4  10       10.61       13.98      1.23 o 
   2   4  10       18.78       26.53      1.34 o 
   3   4  10        8.51        8.78      1.45 o 
   4   4  10       29.34       24.44      1.50 o 
   5   4  10       95.44       98.54      2.70 o 
   6   4  10       72.61       79.49      2.63 o 
   7   4  10        1.08       -1.51      1.51 o 
   8   4  10        3.45        0.99      1.86 o 
 -13   5  10       13.52       15.14      1.97 o 
 -12   5  10        1.20       -0.27      1.39 o 
 -11   5  10       15.43       13.82      1.61 o 
 -10   5  10       11.20       15.28      1.52 o 
  -9   5  10       49.56       50.09      1.63 o 
  -8   5  10       28.13       28.59      1.43 o 
  -7   5  10        0.84       -1.12      1.18 o 
  -6   5  10        7.42        7.69      1.05 o 
  -5   5  10        0.06       -0.19      0.92 o 
  -4   5  10       40.44       43.40      1.51 o 
  -3   5  10       41.85       36.43      1.48 o 
  -2   5  10       68.27       67.13      1.71 o 
  -1   5  10        8.69        4.38      1.04 o 
   0   5  10       36.53       31.73      1.44 o 
   1   5  10        0.03       -0.14      1.06 o 
   2   5  10        5.21       10.24      1.23 o 
   3   5  10       10.12       11.97      1.42 o 
   4   5  10       20.89       18.83      1.46 o 
   5   5  10        8.90        7.20      1.47 o 
   6   5  10        1.51        0.37      1.69 o 
   7   5  10        4.05        2.22      1.71 o 
 -12   6  10       16.02       14.67      1.98 o 
 -11   6  10       11.43       10.67      1.87 o 
 -10   6  10       22.26       17.49      1.40 o 
  -9   6  10       20.34       24.14      1.55 o 
  -8   6  10      115.21      126.01      2.70 o 
  -7   6  10       25.18       27.37      1.34 o 
  -6   6  10       16.55       15.18      1.09 o 
  -5   6  10       16.43       15.03      1.06 o 
  -4   6  10       79.57       81.29      2.07 o 
  -3   6  10      116.62      119.29      2.34 o 
  -2   6  10       46.90       46.89      1.43 o 
  -1   6  10       68.74       75.91      2.23 o 
   0   6  10       23.98       24.33      1.13 o 
   1   6  10        0.36        2.00      0.95 o 
   2   6  10      156.77      150.97      2.89 o 
   3   6  10       62.79       56.30      2.04 o 
   4   6  10       24.95       26.37      1.42 o 
   5   6  10        0.05        3.40      1.49 o 
   6   6  10       19.13       19.36      1.92 o 
   7   6  10        3.76        3.18      1.83 o 
 -12   7  10        0.17        0.30      1.49 o 
 -11   7  10        0.61        0.23      1.39 o 
 -10   7  10        1.42        2.04      1.29 o 
  -9   7  10        7.67        9.89      1.17 o 
  -8   7  10        0.02        1.51      1.08 o 
  -7   7  10       27.16       28.87      1.35 o 
  -6   7  10       55.98       51.66      1.46 o 
  -5   7  10       23.88       24.04      1.13 o 
  -4   7  10       38.43       34.85      1.29 o 
  -3   7  10        2.78        3.02      0.87 o 
  -2   7  10        2.28        0.72      0.90 o 
  -1   7  10       41.04       45.09      1.65 o 
   0   7  10        0.07       -0.75      0.75 o 
   1   7  10        4.30        6.72      0.97 o 
   2   7  10       11.96       14.36      1.13 o 
   3   7  10        0.84        1.58      1.02 o 
   4   7  10        4.86        4.12      1.35 o 
   5   7  10        0.08       -0.08      1.23 o 
   6   7  10       23.85       24.11      1.76 o 
 -11   8  10        3.85        6.25      2.25 o 
 -10   8  10        0.82       -0.20      1.35 o 
  -9   8  10        0.48        0.93      1.15 o 
  -8   8  10       10.35        7.98      1.17 o 
  -7   8  10       25.50       22.80      1.17 o 
  -6   8  10        0.39        1.25      0.77 o 
  -5   8  10        8.25        7.57      0.91 o 
  -4   8  10        6.43        8.69      0.77 o 
  -3   8  10       17.33       17.98      0.88 o 
  -2   8  10        2.35        3.14      0.64 o 
  -1   8  10       13.96       14.86      0.87 o 
   0   8  10       25.03       28.16      1.19 o 
   1   8  10       26.43       28.41      1.16 o 
   2   8  10        8.34        7.91      1.14 o 
   3   8  10        1.88        1.81      1.09 o 
   4   8  10       13.06       18.11      1.27 o 
   5   8  10       30.32       28.16      1.70 o 
   6   8  10       35.84       44.75      3.14 o 
 -11   9  10        8.97        7.20      2.70 o 
 -10   9  10       24.62       27.00      2.08 o 
  -9   9  10        2.76        1.41      1.47 o 
  -8   9  10        1.05        2.16      1.18 o 
  -7   9  10       14.19       14.54      1.04 o 
  -6   9  10        1.86        3.01      0.66 o 
  -5   9  10       10.18        9.74      0.65 o 
  -4   9  10       14.36       16.71      2.18 o 
  -3   9  10       96.37      113.75      4.68 o 
  -2   9  10        7.87       18.82      2.75 o 
  -1   9  10        3.73       10.45      2.54 o 
   0   9  10       68.41       70.11      1.84 o 
   1   9  10        2.54        1.78      0.76 o 
   2   9  10        0.10       -0.32      0.92 o 
   3   9  10        0.26       -1.09      1.09 o 
   4   9  10       19.21       17.82      2.14 o 
   5   9  10       11.37       14.40      2.12 o 
  -9  10  10        4.61        7.71      3.72 o 
  -8  10  10       26.92       24.04      1.49 o 
  -7  10  10        0.10        1.63      0.95 o 
  -6  10  10        5.64        4.45      2.70 o 
  -5  10  10        0.00       -1.31      2.46 o 
  -4  10  10        3.59        2.77      2.10 o 
  -3  10  10        7.28       13.81      3.19 o 
  -2  10  10        0.27        3.35      2.39 o 
  -1  10  10        9.05        6.87      2.04 o 
   0  10  10        2.54        5.25      2.17 o 
   1  10  10        5.43        5.70      2.81 o 
   2  10  10        3.60        6.00      1.08 o 
   3  10  10        0.23       -0.27      1.18 o 
   4  10  10       12.72       11.81      2.07 o 
  -8  11  10        0.73        2.42      2.68 o 
  -7  11  10       16.84       12.48      3.21 o 
  -6  11  10        0.33       -2.17      2.17 o 
  -5  11  10        0.43        5.15      2.71 o 
  -4  11  10       10.12        6.29      2.74 o 
  -3  11  10        6.63        9.15      2.81 o 
  -2  11  10        1.03        0.00      0.07 o 
  -1  11  10        0.00        3.36      2.65 o 
   0  11  10        0.27        2.97      2.22 o 
   1  11  10        5.80        0.29      3.66 o 
   2  11  10        5.24        4.34      3.21 o 
   3  11  10        2.20       20.15      4.10 o 
  -7  12  10        2.99       17.09      4.52 o 
  -6  12  10        9.06        9.85      3.94 o 
  -5  12  10        0.54        0.78      2.96 o 
  -4  12  10       10.10        8.98      2.24 o 
  -3  12  10        0.12       -0.17      2.06 o 
  -2  12  10        0.98       -2.68      2.68 o 
  -1  12  10        3.21        5.23      3.51 o 
   0  12  10       17.22       17.13      4.30 o 
   1  12  10       50.24       48.73      3.92 o 
  -4  13  10        0.82        6.28      4.48 o 
  -3  13  10       10.08       20.70      5.51 o 
  -2  13  10        3.96       11.39      4.36 o 
  -1  13  10        8.55       14.90      3.11 o 
 -12   1  11       19.04       19.86      1.84 o 
 -11   1  11       22.96       21.84      1.52 o 
 -10   1  11       14.87       19.31      1.72 o 
  -9   1  11       40.70       40.35      1.77 o 
  -8   1  11        4.88        5.39      1.36 o 
  -7   1  11       18.24       22.04      1.55 o 
  -6   1  11       16.51       18.87      1.44 o 
  -5   1  11       68.16       63.78      1.88 o 
  -4   1  11       24.06       22.44      1.39 o 
  -3   1  11        2.80        2.29      1.32 o 
  -2   1  11        2.93        3.75      1.01 o 
  -1   1  11        2.27        3.60      1.42 o 
   0   1  11      135.34      140.04      2.85 o 
   1   1  11       54.49       59.09      1.93 o 
   2   1  11        6.19        5.81      1.35 o 
   3   1  11        1.25        2.03      1.41 o 
   4   1  11        4.64        3.33      1.46 o 
   5   1  11        0.02        0.21      1.21 o 
   6   1  11        0.16       -1.17      1.17 o 
 -12   2  11        3.60        3.09      1.79 o 
 -11   2  11       92.74       86.96      2.84 o 
 -10   2  11        0.85       -1.31      1.32 o 
  -9   2  11        1.22        1.67      1.37 o 
  -8   2  11       23.73       24.67      1.48 o 
  -7   2  11      121.27      125.92      2.70 o 
  -6   2  11       35.21       34.97      1.48 o 
  -5   2  11       76.11       72.45      1.87 o 
  -4   2  11      277.68      295.91      4.90 o 
  -3   2  11       14.98       14.71      1.16 o 
  -2   2  11       62.17       66.09      1.87 o 
  -1   2  11      295.56      310.25      5.01 o 
   0   2  11      134.36      142.90      2.88 o 
   1   2  11        0.64        2.84      1.10 o 
   2   2  11        3.55        2.35      1.07 o 
   3   2  11       10.57       12.84      1.49 o 
   4   2  11       19.06       12.65      1.42 o 
   5   2  11       16.65       19.53      1.84 o 
   6   2  11        2.72        0.65      1.13 o 
 -12   3  11        3.10        1.49      1.61 o 
 -11   3  11        0.02        0.70      1.55 o 
 -10   3  11       17.11       20.36      1.66 o 
  -9   3  11        0.60       -0.76      1.33 o 
  -8   3  11       12.33       12.09      1.37 o 
  -7   3  11        0.18        0.68      1.24 o 
  -6   3  11        0.18        1.68      1.12 o 
  -5   3  11       49.40       50.46      1.79 o 
  -4   3  11        5.48        4.54      1.19 o 
  -3   3  11       67.77       68.64      1.99 o 
  -2   3  11        0.06        3.06      1.27 o 
  -1   3  11       29.97       26.24      1.48 o 
   0   3  11       16.86       13.52      1.27 o 
   1   3  11        1.11       -0.32      1.18 o 
   2   3  11        1.38        1.93      1.22 o 
   3   3  11       13.09       12.43      1.49 o 
   4   3  11        0.02        1.41      1.36 o 
   5   3  11        6.84        8.96      1.58 o 
   6   3  11        0.00        0.77      1.29 o 
 -12   4  11        0.94        5.02      1.85 o 
 -11   4  11        4.43        4.35      1.49 o 
 -10   4  11       17.39       16.27      1.55 o 
  -9   4  11        0.13       -1.31      1.31 o 
  -8   4  11       93.13      102.81      2.55 o 
  -7   4  11       27.44       29.68      1.42 o 
  -6   4  11       46.55       44.00      1.74 o 
  -5   4  11        5.75       13.81      1.53 o 
  -4   4  11        1.95        0.46      1.08 o 
  -3   4  11       65.88       57.85      1.87 o 
  -2   4  11        2.01        1.73      1.10 o 
  -1   4  11      115.60      128.07      2.84 o 
   0   4  11       12.24       14.58      1.57 o 
   1   4  11        9.84       11.88      1.21 o 
   2   4  11        2.93        3.87      1.39 o 
   3   4  11       36.82       30.07      1.61 o 
   4   4  11       33.82       32.48      1.83 o 
   5   4  11        3.36        3.70      1.31 o 
   6   4  11        0.18        0.11      1.13 o 
 -11   5  11        0.27       -0.24      1.66 o 
 -10   5  11       18.35       19.55      1.68 o 
  -9   5  11       98.90       91.48      2.30 o 
  -8   5  11        2.73        1.48      1.22 o 
  -7   5  11       31.51       31.39      1.53 o 
  -6   5  11        4.80        4.78      1.20 o 
  -5   5  11        5.25        4.46      1.00 o 
  -4   5  11       32.43       35.66      1.43 o 
  -3   5  11       16.18       15.14      1.08 o 
  -2   5  11        4.50        3.54      1.08 o 
  -1   5  11       11.54       10.02      1.10 o 
   0   5  11        1.29        0.93      1.12 o 
   1   5  11        0.54       -1.18      1.18 o 
   2   5  11       13.85       10.65      1.34 o 
   3   5  11       18.84       17.77      1.44 o 
   4   5  11       10.58        9.96      1.43 o 
   5   5  11       12.91       11.16      1.68 o 
 -11   6  11       31.04       28.75      1.97 o 
 -10   6  11        5.34        6.00      1.57 o 
  -9   6  11       21.19       22.67      1.60 o 
  -8   6  11        3.34        4.41      1.51 o 
  -7   6  11       63.26       73.98      2.20 o 
  -6   6  11        7.99        9.12      1.17 o 
  -5   6  11       21.24       18.78      1.29 o 
  -4   6  11        0.43        1.61      1.18 o 
  -3   6  11        5.79        5.79      1.20 o 
  -2   6  11        1.11        2.18      1.24 o 
  -1   6  11       16.88       13.58      1.20 o 
   0   6  11        0.13        2.37      1.07 o 
   1   6  11       31.52       36.74      1.62 o 
   2   6  11       65.06       66.20      2.04 o 
   3   6  11        3.50        1.14      1.40 o 
   4   6  11       40.90       41.26      1.95 o 
   5   6  11       26.80       28.24      1.85 o 
 -10   7  11       20.22       21.36      2.54 o 
  -9   7  11        7.19        8.55      1.23 o 
  -8   7  11       16.22       19.43      1.27 o 
  -7   7  11       17.49       16.65      1.33 o 
  -6   7  11       23.38       21.71      1.34 o 
  -5   7  11        0.91        1.54      0.88 o 
  -4   7  11        6.06        4.37      0.93 o 
  -3   7  11        0.48        1.37      0.94 o 
  -2   7  11        0.83        2.73      0.93 o 
  -1   7  11       18.64       18.00      1.11 o 
   0   7  11        3.25        5.10      0.98 o 
   1   7  11        1.93        3.80      1.13 o 
   2   7  11        6.41        7.37      1.33 o 
   3   7  11       15.29       17.44      1.40 o 
   4   7  11       11.79       13.70      1.89 o 
 -10   8  11       27.77       30.23      2.90 o 
  -9   8  11        4.74       10.99      2.76 o 
  -8   8  11        2.07        0.54      1.40 o 
  -7   8  11        1.43        2.28      1.28 o 
  -6   8  11        2.32        3.11      1.05 o 
  -5   8  11        2.83        5.57      0.86 o 
  -4   8  11        1.44        1.53      0.83 o 
  -3   8  11        8.80        8.94      0.88 o 
  -2   8  11       14.90       14.36      0.97 o 
  -1   8  11        4.32        2.00      0.70 o 
   0   8  11       12.89       10.33      1.13 o 
   1   8  11        3.32        5.30      1.13 o 
   2   8  11        0.43       -0.01      1.34 o 
   3   8  11       38.45       36.34      2.48 o 
   4   8  11       12.68       18.13      2.84 o 
  -8   9  11        3.37        5.67      1.87 o 
  -7   9  11        0.01        0.11      1.13 o 
  -6   9  11        0.45        0.98      0.98 o 
  -5   9  11        3.59        4.58      0.86 o 
  -4   9  11        0.38        6.53      2.53 o 
  -3   9  11        8.49        8.44      2.17 o 
  -2   9  11       19.55       18.30      2.49 o 
  -1   9  11        9.35       11.84      0.96 o 
   0   9  11        5.87        4.72      1.07 o 
   1   9  11        0.15       -0.88      1.04 o 
   2   9  11        3.07        3.52      1.72 o 
  -7  10  11       12.88       18.87      3.97 o 
  -6  10  11        2.22        1.81      3.19 o 
  -5  10  11       11.70        2.88      2.79 o 
  -4  10  11        5.87       -0.34      2.83 o 
  -3  10  11        1.24       -2.99      2.99 o 
  -2  10  11        1.85       -1.55      2.90 o 
  -1  10  11        1.73       -2.42      2.42 o 
   0  10  11        2.17       15.61      4.32 o 
   1  10  11        2.68        3.38      3.85 o 
  -5  11  11        3.52        4.16      3.01 o 
  -4  11  11        0.08       -0.67      2.64 o 
  -3  11  11        0.80        8.02      2.72 o 
  -2  11  11        0.71        3.80      3.73 o 
  -1  11  11        0.09       -1.22      5.37 o 
 -11   0  12        3.08        2.85      2.32 o 
 -10   0  12        5.42        8.86      2.26 o 
  -9   0  12       14.23       10.39      2.20 o 
  -8   0  12      153.15      165.86      4.90 o 
  -7   0  12      111.90      119.62      4.10 o 
  -6   0  12        4.30        6.70      2.07 o 
  -5   0  12        9.33        7.66      2.17 o 
  -4   0  12       95.88       85.39      3.26 o 
  -3   0  12       38.05       36.63      2.74 o 
  -2   0  12      236.88      246.86      6.32 o 
  -1   0  12      164.92      184.04      5.45 o 
   0   0  12        2.80        1.11      2.05 o 
   1   0  12       50.23       45.43      2.66 o 
   2   0  12        1.20        3.08      2.03 o 
   3   0  12        6.01        7.06      2.44 o 
   4   0  12       19.26       19.27      2.53 o 
 -11   1  12        0.13        0.30      1.69 o 
 -10   1  12        0.00        0.06      1.63 o 
  -9   1  12        3.32        2.19      1.61 o 
  -8   1  12        9.04        7.49      1.42 o 
  -7   1  12        0.71        1.34      1.32 o 
  -6   1  12       34.82       37.25      1.76 o 
  -5   1  12        8.35        7.93      1.27 o 
  -4   1  12       25.25       24.22      1.44 o 
  -3   1  12        0.07        3.32      1.28 o 
  -2   1  12       31.83       29.63      1.72 o 
  -1   1  12       64.47       62.66      2.24 o 
   0   1  12        1.52       -0.79      1.30 o 
   1   1  12        4.41        6.16      1.35 o 
   2   1  12        0.71        3.93      1.47 o 
   3   1  12        0.37        1.29      1.73 o 
   4   1  12        9.42        8.10      1.61 o 
 -10   2  12       12.38       14.17      1.71 o 
  -9   2  12        1.07        0.90      1.43 o 
  -8   2  12        0.00        0.35      1.47 o 
  -7   2  12        1.44       -0.47      1.27 o 
  -6   2  12        1.23        0.50      1.30 o 
  -5   2  12        1.76        0.35      1.28 o 
  -4   2  12        2.61        1.62      1.19 o 
  -3   2  12        4.81        5.51      1.34 o 
  -2   2  12       40.03       44.10      1.81 o 
  -1   2  12        4.02        1.55      1.36 o 
   0   2  12       11.28       14.74      1.43 o 
   1   2  12        1.38        2.59      1.50 o 
   2   2  12        5.58       10.08      1.40 o 
   3   2  12        0.55       -1.05      1.05 o 
   4   2  12        2.02        0.86      1.19 o 
 -10   3  12        2.43        2.15      1.49 o 
  -9   3  12       21.80       20.39      1.67 o 
  -8   3  12        5.85       10.00      1.57 o 
  -7   3  12        3.05        5.53      1.44 o 
  -6   3  12        2.92        3.89      1.27 o 
  -5   3  12       18.85       22.74      1.55 o 
  -4   3  12        9.62       10.58      1.47 o 
  -3   3  12        3.36        5.98      1.54 o 
  -2   3  12        7.24        6.84      1.56 o 
  -1   3  12       38.17       39.67      1.89 o 
   0   3  12       11.14       10.39      1.41 o 
   1   3  12        8.72        8.18      1.56 o 
   2   3  12       11.65       10.91      1.80 o 
   3   3  12        4.79        4.73      1.31 o 
   4   3  12        2.17        0.96      1.34 o 
 -10   4  12        9.75       10.21      1.81 o 
  -9   4  12        7.38       11.65      1.89 o 
  -8   4  12       10.33       17.26      1.64 o 
  -7   4  12        3.96        7.43      1.32 o 
  -6   4  12        6.43        7.15      1.28 o 
  -5   4  12        1.09        3.57      1.22 o 
  -4   4  12       14.19       12.47      1.37 o 
  -3   4  12       12.48       11.03      1.31 o 
  -2   4  12        5.27        5.51      1.29 o 
  -1   4  12        9.91       13.80      1.57 o 
   0   4  12        4.95        5.21      1.42 o 
   1   4  12       11.00       16.51      1.61 o 
   2   4  12       20.20       25.46      2.10 o 
   3   4  12        6.39        6.39      1.58 o 
   4   4  12       47.42       41.51      2.34 o 
  -9   5  12        7.28        6.88      1.58 o 
  -8   5  12       60.37       59.87      2.02 o 
  -7   5  12       53.95       53.66      2.03 o 
  -6   5  12       21.65       23.80      1.62 o 
  -5   5  12       16.22       18.78      1.57 o 
  -4   5  12       12.58       11.41      1.37 o 
  -3   5  12        2.65        4.55      1.16 o 
  -2   5  12        2.02        2.19      1.24 o 
  -1   5  12       13.81       14.56      1.59 o 
   0   5  12       20.28       22.87      1.58 o 
   1   5  12        3.01        6.61      1.36 o 
   2   5  12        2.22        3.72      1.28 o 
   3   5  12       15.89        9.24      1.52 o 
  -9   6  12       13.57       19.22      2.27 o 
  -8   6  12        0.01        0.19      1.46 o 
  -7   6  12        3.40        5.19      1.33 o 
  -6   6  12       22.62       22.57      1.39 o 
  -5   6  12       32.16       35.34      1.56 o 
  -4   6  12        5.30        8.63      1.07 o 
  -3   6  12       31.27       32.54      1.77 o 
  -2   6  12       15.69       13.58      1.39 o 
  -1   6  12       14.80       15.05      1.39 o 
   0   6  12        7.86       10.75      1.49 o 
   1   6  12       17.35       14.99      1.45 o 
   2   6  12        1.49       -2.06      2.06 o 
   3   6  12        7.72        6.47      1.77 o 
  -8   7  12        0.12        0.73      1.86 o 
  -7   7  12        2.42        1.08      1.46 o 
  -6   7  12        0.15        1.74      1.55 o 
  -5   7  12        6.66        5.36      1.53 o 
  -4   7  12        0.06       -0.83      1.46 o 
  -3   7  12        6.96        4.52      1.46 o 
  -2   7  12        1.60        6.61      1.43 o 
  -1   7  12        3.89        3.49      1.46 o 
   0   7  12       10.89       10.75      1.68 o 
   1   7  12        3.42        5.51      1.83 o 
   2   7  12        0.33        3.35      1.92 o 
  -7   8  12        4.31        1.79      2.80 o 
  -6   8  12        1.25        5.71      4.01 o 
  -5   8  12        0.04       -0.17      1.96 o 
  -4   8  12        3.52        0.44      1.49 o 
  -3   8  12       18.96       12.47      1.45 o 
  -2   8  12       13.27       14.92      1.98 o 
  -1   8  12        3.46        9.35      4.03 o 
   0   8  12       16.49       18.68      4.31 o 
   1   8  12        4.72        5.64      5.97 o 
  -4   9  12        0.95        5.01      3.09 o 
  -3   9  12        2.00        6.82      4.00 o 
  -2   9  12        3.37        0.45      2.62 o 
  -8   1  13        3.69        5.40      1.55 o 
  -7   1  13        1.84        0.59      1.49 o 
  -6   1  13        0.09        1.20      1.57 o 
  -5   1  13        2.48        2.02      1.36 o 
  -4   1  13       15.24       12.07      1.37 o 
  -3   1  13        7.43        8.19      1.73 o 
  -2   1  13        8.87        8.85      1.59 o 
  -1   1  13        6.81        6.28      1.52 o 
   0   1  13        0.11        0.83      1.45 o 
   1   1  13        2.24        3.10      1.60 o 
  -8   2  13        5.84        4.01      1.51 o 
  -7   2  13        0.02       -1.42      1.42 o 
  -6   2  13        1.43        1.04      1.40 o 
  -5   2  13        0.19        1.07      1.53 o 
  -4   2  13        1.51        4.27      1.84 o 
  -3   2  13        3.45        5.67      1.87 o 
  -2   2  13       19.69       20.63      1.89 o 
  -1   2  13        1.30        2.89      1.43 o 
   0   2  13        0.62        0.76      1.56 o 
   1   2  13       24.63       24.38      1.82 o 
  -8   3  13       11.18       12.14      1.62 o 
  -7   3  13       45.56       50.28      2.04 o 
  -6   3  13       11.16       11.17      1.70 o 
  -5   3  13        1.12        0.54      1.58 o 
  -4   3  13        5.21        4.76      1.61 o 
  -3   3  13        5.06        5.31      1.56 o 
  -2   3  13       28.74       22.09      1.86 o 
  -1   3  13       21.70       18.42      1.81 o 
   0   3  13        0.63       -0.69      1.54 o 
   1   3  13        5.61        6.43      1.93 o 
  -7   4  13        0.01       -0.69      1.49 o 
  -6   4  13        0.52       -0.79      1.17 o 
  -5   4  13        3.91        3.51      1.35 o 
  -4   4  13        0.81        0.84      1.16 o 
  -3   4  13       58.89       57.12      1.86 o 
  -2   4  13       17.96       18.87      1.39 o 
  -1   4  13        2.10        4.69      1.62 o 
   0   4  13        0.73       -1.46      1.46 o 
  -6   5  13        1.01       -0.21      1.73 o 
  -5   5  13        2.97        4.54      1.59 o 
  -4   5  13       11.45        8.63      1.62 o 
  -3   5  13        0.21       -1.34      1.34 o 
  -2   5  13        0.15       -0.50      1.43 o 
  -1   5  13       12.29       10.00      1.84 o 
  -5   6  13        1.77        5.05      1.99 o 
  -4   6  13       12.80       14.46      1.98 o 
  -3   6  13        0.63        2.40      1.68 o 
  -2   6  13        4.77        6.63      1.75 o 
                                                 
